# Supplementary material for: Peripheral modulation of Pumilio in intestinal stem cells and the corpus allatum affects sleep latency in Drosophila
Source: PLoS One. 2026 Apr 8;21(4):e0337303. doi: 10.1371/journal.pone.0337303 (PMC13061178; doi:10.1371/journal.pone.0337303)
Supplement: S2 File — (CSV) [file pone.0337303.s002.csv]

Gene	baseMean	log2FoldChange	lfcSE	stat	pvalue	padj	mc1m	mc2m	mc3m	pum1m	pum2m	pum3m	gene_name
FBgn0013278	1354.51622177323	2.91878963769828	0.208537934573668	13.9964445493594	1.63865915261461e-44	1.70125593224449e-40	363.535897518412	241.965810325765	343.88919944068	2603.27017017301	2078.50468822565	2495.93156495586	Hsp70Bb
FBgn0033051	298.346288586336	-5.29466330236313	0.38144938504099	-13.8803823259387	8.3298446981254e-44	4.32402238279689e-40	637.782276348091	452.807387788049	654.692849080945	21.0961926270098	15.2062528631049	8.49277281081388	Strica
FBgn0001233	100890.841556044	1.46547714177867	0.106661566272906	13.7395051749857	5.88768095597922e-43	2.03753012283254e-39	53604.5373565965	50858.0005064382	56467.007585127	157506.283772518	145199.756635769	141709.463479817	Hsp83
FBgn0053639	3382.72729266651	3.03550678130468	0.256680362980791	11.8260187341711	2.86406870511809e-32	7.433690324134e-29	1009.82193755114	589.352409382671	607.571005425808	4954.44083845325	5536.97682377806	7598.20074140815	CG33639
FBgn0013279	1197.4005236498	2.9118429512252	0.253068924915218	11.5061260571629	1.22875028212324e-30	2.5513770858007e-27	207.27923981313	289.154163376847	345.894384277069	2494.62477814391	1626.11866554828	2221.33191073954	Hsp70Bc
FBgn0001230	3061.49819565056	2.27535921542149	0.200606061487807	11.3424250421256	8.08718703099753e-30	1.39935292926361e-26	861.006073069923	1020.07163191277	1263.26644692495	5815.16549763525	4179.81875574595	5229.6607686145	Hsp68
FBgn0265856	243.985322525884	-3.07614302665835	0.274545222827132	-11.2045039246421	3.87518577250831e-29	5.74745409859732e-26	416.684420547419	445.779335205973	446.153626096509	54.8501008302255	58.9242298445314	41.5202226306456	lncRNA:CR44645
FBgn0013277	404.089571901058	3.2520709636248	0.29981470057956	10.8469363154587	2.06222164451226e-27	2.67624813916579e-24	60.5893162530686	97.3887286373409	72.186654109997	689.84549890322	582.589562817705	921.937670685017	Hsp70Ba
FBgn0031412	170.162374101334	10.820936812082	1.22582682309907	8.82745964452388	1.07079990188541e-18	1.23522717570826e-15	0	0	0	337.539082032157	299.373103242377	384.062059333472	CG16995
FBgn0032549	150.040011628708	10.6393823204798	1.23420173731837	8.6204564446625	6.66877467512203e-18	6.79328707038617e-15	0	0	0	296.401506409488	252.803953849119	351.03460951364	CG4650
FBgn0264267	170.824639386884	10.8266125702753	1.25719611873078	8.61171332695925	7.19766497536581e-18	6.79328707038617e-15	0	0	0	317.497699036497	226.193011338685	481.25712594612	asRNA:CR43767
FBgn0036597	505.195542655445	1.91511992398083	0.225586834298584	8.48950219074399	2.07524105080656e-17	1.79542938245614e-14	217.908944418931	171.685284505003	245.635142457629	891.314138491164	729.900137429034	774.72960863091	CG4962
FBgn0036772	1468.12379084674	1.41930026835581	0.172354509007786	8.23477306469363	1.7989832624294e-16	1.43669571004169e-13	716.442090431022	909.630805622999	770.993569591496	2087.46826044262	1922.64059637882	2401.56742261348	CG5290
FBgn0031109	756.087559345933	12.9725352072931	1.6662707057107	7.78537074608178	6.95090733641593e-15	5.15459428333359e-12	0	0	0	1110.71454181207	2978.52477956067	447.286034702864	Obp19a
FBgn0265813	97.0181469784032	10.0104629691583	1.28838213463058	7.7697933711481	7.86142622851803e-15	5.44115514029828e-12	0	0	0	178.262827698233	128.302758532447	275.543295639739	lncRNA:CR44602
FBgn0086348	712.07389423924	1.48373181822624	0.19559431437952	7.58576149277679	3.30539965152082e-14	2.14479119888057e-11	446.447593443664	332.326486381029	346.896976695263	971.479670473801	1091.04864292777	1084.2439955139	se
FBgn0039114	5961.2633824668	1.43241408990022	0.195804127868557	7.31554592588466	2.56337089304607e-13	1.56546568303555e-10	2899.78341646265	3678.683522961	3090.99242529334	8311.89989504186	10828.7528201386	6957.46821490341	Lsd-1
FBgn0001225	4406.61395529566	2.31804382611613	0.318327726651767	7.2819413203423	3.29050209368135e-13	1.8663775679089e-10	927.973212086472	1552.1956131271	1936.00595953339	9898.333580593	4563.77664053935	7561.39872589462	Hsp26
FBgn0013276	496.609071428789	2.39389977455577	0.328972216191503	7.27690563741171	3.41563993356473e-13	1.8663775679089e-10	194.523594286168	101.404758684242	180.466635274992	1014.72686535917	589.242298445314	899.290276522847	Hsp70Ab
FBgn0259229	904.822991002526	-1.07390133959918	0.148007534681647	-7.25572074360309	3.99528616603679e-13	2.0739530487897e-10	1315.95743019823	1160.63268355429	1204.11349425148	574.871249086017	590.192689249258	583.170399675886	CG42329
FBgn0032322	1228.34019504971	1.18225302525247	0.164121702424482	7.20351426890947	5.86801376918741e-13	2.90103423579541e-10	691.993769837679	840.354287313963	721.86654109997	1651.83188269487	1578.59912535107	1885.39556400068	CG16743
FBgn0032961	5399.73209460936	0.95175954841471	0.134324982549177	7.08549914061046	1.38544029804984e-12	6.5380187156152e-10	3355.79774405154	3996.95390417788	3688.53750653721	7105.1976767769	6523.48247827199	7728.42325784063	CG1416
FBgn0001224	3326.53383632272	1.77981823410113	0.255434788765947	6.9677988761819	3.21938010069203e-12	1.45320018284281e-09	1082.10392887059	1592.35591359611	1826.7233859502	6351.0087903613	3710.32569859759	5396.68530056051	Hsp23
FBgn0034331	7446.71868547326	1.53834876463371	0.224364286765974	6.85647785932304	7.05790134411828e-12	3.0531304897765e-09	3140.01474055377	4402.57293891485	3900.08450677623	11686.2359057321	13626.7033469499	7924.70067391277	BomBc2
FBgn0085320	597.917221160796	1.53915971641623	0.225947796661516	6.81201471825807	9.62412575402133e-12	3.99670694312998e-09	272.120437908519	327.306448822404	318.82438898582	901.862234804669	1055.88418318184	711.505633261518	CG34291
FBgn0266642	49.010984212423	9.02518628649077	1.32632575423109	6.80465282205346	1.01293211880356e-11	4.0447158682379e-09	0	0	0	95.9876764528946	120.699632100895	77.3785967207486	asRNA:CR45149
FBgn0039332	1690.39958047835	0.973341768172621	0.143772453695621	6.77001569600581	1.28768425021764e-11	4.95138440213314e-09	1110.80413130626	1098.38421782733	1213.13682601523	2390.19862464021	2321.80473403533	2008.06894904577	alrm
FBgn0263106	11313.4659248679	0.69075174479068	0.102124697860641	6.76380698558616	1.34412126742187e-11	4.98380964227638e-09	8293.29553344634	9016.9914628037	8656.38293869047	14161.8741105117	13386.254473552	14365.9970302034	DnaJ-1
FBgn0040602	45.7705573106788	8.92646302318654	1.32079352604763	6.75840912841106	1.39515107521313e-11	4.994640849263e-09	0	0	0	92.8232475588431	87.435953962853	94.3641423423764	CG14545
FBgn0015037	2327.23733499833	-1.17829553886212	0.17485454563052	-6.738718370822	1.59789772805615e-11	5.52979140422633e-09	2752.03052244201	3598.36292202299	3333.61979049639	1475.67867425934	1220.30179226417	1583.43030850508	Cyp4p1
FBgn0050104	551.078584307298	-1.85599776057094	0.27599714787673	-6.72469905884642	1.75955722426239e-11	5.8928139039652e-09	1061.90749011957	876.498557736069	652.687664244556	201.468639587944	212.887540083468	301.021614072181	NT5E-2
FBgn0030013	1638.18427969336	1.08110512552738	0.161419376630383	6.69749287907912	2.12025558018931e-11	6.87890419797669e-09	1137.37839282076	1092.36017275698	925.392801993434	1974.60362988812	2396.88560754691	2302.48507315398	GIIIspla2
FBgn0067317	44.1327086403817	8.8738976875771	1.32720980442525	6.68613029981344	2.2914901612733e-11	7.20916692555738e-09	0	0	0	88.6040090334411	95.0390803944055	81.1531624144437	Cby
FBgn0026418	11248.3120448882	0.7038304242035	0.105866115037274	6.64830691062659	2.96483592072527e-11	9.05321368499111e-09	9117.09764039596	8160.57305530214	8395.70890995993	13773.7041661747	14434.5355303023	13608.2529671941	Hsp110
FBgn0042129	333.856958323738	3.94662178224687	0.597941073774221	6.60035236806142	4.10181673889964e-11	1.2167160395216e-08	27.6372319750839	22.0881652579536	72.186654109997	1114.93378033747	539.821976640223	226.473941621703	OS9
FBgn0011283	191.657241305531	4.32500855592417	0.657166839642768	6.58129457395509	4.6636954231915e-11	1.34495794121039e-08	6.37782276348091	17.0681276993278	31.0803649640265	590.693393556274	381.106712381566	123.617026468513	Obp28a
FBgn0024352	5497.97253183723	0.935697570642168	0.142338591816964	6.57374474974013	4.90653155796231e-11	1.37674623337202e-08	3403.63141477765	3869.44495018878	4051.47596192358	7965.9223359589	6435.09613350519	7262.26439466929	Stip1
FBgn0031918	46.4554168633379	8.94801926225211	1.38256040181923	6.47206389715629	9.66732211431558e-11	2.64121416291643e-08	0	0	0	83.3299608766887	142.558620591608	52.8439197117308	CG6055
FBgn0036320	39.198848964377	8.70290388477114	1.34689416956877	6.46146080471753	1.03697016596301e-10	2.76046775975077e-08	0	0	0	78.0559127199362	69.378528687916	87.75865237841	CG10943
FBgn0266599	137554.13411077	0.583050919845714	0.0907164430319345	6.42718012698608	1.29992753569211e-10	3.37396191888888e-08	108341.138253711	110109.503810899	111941.448676241	170028.983715911	165093.336943926	159810.393263932	Hsc70-4
FBgn0032211	37.4233796549172	8.63600086535008	1.35051280643232	6.39460864363368	1.60959071136135e-10	4.07579774764721e-08	0	0	0	74.8914838258848	77.9320459234125	71.7167481802061	CG13138
FBgn0051861	37.9272271623241	8.6552762776091	1.35762037200135	6.37532881511627	1.82570815292198e-10	4.5129766770562e-08	0	0	0	75.9462934572353	89.3367355707411	62.2803339459684	CG31861
FBgn0261292	35.4608597726985	8.55829157955107	1.36107112571544	6.28790914585924	3.21770119798175e-10	7.76887763661547e-08	0	0	0	70.6722453004828	76.9816551194684	65.1112582162397	CheB53a
FBgn0261675	35.6411609649371	8.56558105811988	1.36381654603343	6.28059623050644	3.372770392422e-10	7.95820504866482e-08	0	0	0	71.7270549318333	80.7832183352446	61.3366925225447	Npc1b
FBgn0038732	107.835777614537	3.96349441048514	0.649599059929948	6.10144726950891	1.05112317862752e-09	2.42505796455798e-07	15.9445569087023	7.02805258207615	16.0414786911104	176.153208435532	350.694206655356	81.1531624144437	Acsx2
FBgn0030294	1774.16029643742	0.909737101142842	0.149277062469226	6.09428592775522	1.09927026548879e-09	2.48100519484884e-07	1358.47624862143	1173.68478120672	1166.01498236009	2206.66174878522	2554.65048100162	2185.47353664944	NA
FBgn0051454	34.588071440493	8.52242151130587	1.40449261262218	6.06797176055955	1.29535674293274e-09	2.86136036279313e-07	0	0	0	64.3433875123799	97.8902528062376	45.2947883243407	CG31454
FBgn0040074	6497.29383689921	1.67076177488555	0.278364618487478	6.00206227344481	1.94826944980372e-09	4.21394446413796e-07	2196.09697155859	3510.01026099117	3611.33789033624	10708.4273774702	12642.0984740638	6315.79204697525	retinin
FBgn0041241	30.1916751273913	8.32628719924228	1.39943757707346	5.94973819172017	2.68571735101239e-09	5.69043215065524e-07	0	0	0	59.0693393556274	49.4203218050908	72.6603896036298	Gr47b
FBgn0085280	29.8782528830035	8.31120815182323	1.39840882655989	5.94333216007294	2.79285698022431e-09	5.79908823373775e-07	0	0	0	59.0693393556274	50.3707126090349	69.8294653333585	CG34251
FBgn0266308	29.2559079812413	8.28077990242437	1.39512530771674	5.93550977580409	2.92933868272606e-09	5.96321454981606e-07	0	0	0	59.0693393556274	56.0730574326992	60.3930510991209	lncRNA:CR44973
FBgn0032908	239.528656550498	-3.74271203139979	0.631003720347914	-5.93136286001006	3.00430437707952e-09	5.99820923900761e-07	822.739136489037	308.230306099625	206.534038148047	12.6577155762059	27.5613333143776	59.4494096756971	CG9270
FBgn0037742	29.7446021442539	8.30468649507929	1.40092017997775	5.92802260526449	3.06604298607909e-09	6.0059732606553e-07	0	0	0	59.0693393556274	70.32891949186	49.0693540180357	Rpt3R
FBgn0003390	1098.69854439982	1.01624147501253	0.172805113155812	5.8808530398995	4.08157440980981e-09	7.84720472641582e-07	691.993769837679	820.274137079459	668.729142935667	1352.26594739133	1411.33034385692	1647.59792529789	shf
FBgn0015019	3703.96640038804	0.820994592427645	0.14003042477586	5.86297294849866	4.54652315911422e-09	8.58218244325887e-07	2468.21740946711	2644.55578588408	2919.5491217821	5231.85577149843	4348.98831884799	4610.63199484851	CCT3
FBgn0037677	27.7904862259092	8.20663289284669	1.40821395319644	5.8276889489831	5.62002029964873e-09	1.04191162055273e-06	0	0	0	55.904910461576	60.8250114524195	50.0129954414595	CG12951
FBgn0039684	239.358903943715	-1.90424514145163	0.326998429453388	-5.82340760668109	5.76596968024691e-09	1.05021574070743e-06	295.505788041282	476.903568069453	360.933270549985	101.261724609647	77.9320459234125	123.617026468513	Obp99d
FBgn0032022	1393.98634936774	0.829859830078138	0.142631225828208	5.81821985515053	5.94776391764497e-09	1.06464974125845e-06	931.162123468213	1071.27601501075	1008.60797270357	1836.4235681812	1656.53117127449	1859.91724556824	CG14275
FBgn0051718	26.9648125102403	8.16313821022253	1.41433372238674	5.7717199844793	7.84664326866275e-09	1.38074322737723e-06	0	0	0	53.795291198875	58.9242298445314	49.0693540180357	Ir31a
FBgn0266330	27.7124041868782	8.20272672643758	1.42708851664066	5.74787522342809	9.03718879517602e-09	1.56373490119196e-06	0	0	0	52.7404815675245	41.8171953735384	71.7167481802061	asRNA:CR44995
FBgn0052313	26.3138155030432	8.12787400790209	1.41855122301351	5.72970075104906	1.00607960098887e-08	1.71231449466663e-06	0	0	0	52.7404815675245	56.0730574326992	49.0693540180357	CG32313
FBgn0051354	175.932258982572	2.88555526512217	0.505189306881061	5.71182965636588	1.1176793588389e-08	1.87157211346217e-06	22.3223796721832	56.2244206566092	47.1218436551369	414.540185120742	154.913701042881	360.471023747878	Hsp70Bbb
FBgn0036437	32.5497848363028	8.43487296002436	1.47971939033135	5.70031927346409	1.1958324955037e-08	1.97065602671736e-06	0	0	0	54.8501008302255	111.195724061454	29.2528841261367	Dnaaf6
FBgn0040503	25.8122177891431	8.10013159505642	1.42437540629303	5.686795460852	1.29445338222e-08	2.09984609597001e-06	0	0	0	51.685671936174	46.5691493932587	56.6184854054258	CG7763
FBgn0085195	5349.28333505775	1.23358032661542	0.217293303986479	5.6770287164126	1.37054471965035e-08	2.1890761968323e-06	2672.3077378985	3616.43505723404	3287.50053925945	8043.97824867883	9038.21654550796	5437.26188176773	CG34166
FBgn0039413	25.7914399609819	8.09901680357284	1.42780436749813	5.6723574937401	1.4084567199562e-08	2.21554510099776e-06	0	0	0	50.6308623048235	44.6683677853706	59.4494096756971	CG14556
FBgn0040099	2609.51100992126	0.882528126630914	0.156634271343347	5.63432331291272	1.75747038607875e-08	2.72329217138351e-06	1747.52343719377	1903.59824223091	1854.79597365964	3423.91206336369	3855.73549160103	2871.50085147851	lectin-28C
FBgn0265253	27.6826271846899	8.20120733028981	1.46281972721645	5.60643746984161	2.06533543251554e-08	3.15328124417299e-06	0	0	0	51.685671936174	32.3132873340979	82.0968038378675	asRNA:CR44267
FBgn0262732	5416.68394701113	0.639653926835692	0.11447590737654	5.58767291297118	2.30132572890239e-08	3.4626614083282e-06	3973.38358164861	4431.68915675488	4300.11888163579	6727.57582875342	6215.55585779412	6851.78037547995	mbf1
FBgn0011279	128.850027925631	2.51571841088356	0.451953387564026	5.56632272288737	2.60171204533565e-08	3.8587106363821e-06	28.7002024356641	26.1041953048543	60.1555450916642	257.37355004952	226.193011338685	174.573663333396	Obp69a
FBgn0051516	24.3181439283761	8.01416802867433	1.44062888962745	5.56296495674665	2.65229167148677e-08	3.87832283568671e-06	0	0	0	47.466433410772	42.7675861774825	55.6748439820021	CG31516
FBgn0037832	28.1860105290491	8.22717885802547	1.48193751650362	5.55163680411851	2.83007110495374e-08	4.08080530717079e-06	0	0	0	49.576052673473	90.2871263746852	29.2528841261367	Desi
FBgn0040355	23.6980488201206	7.97682333189541	1.44284695814511	5.52853044244568	3.2292439530181e-08	4.59260420825122e-06	0	0	0	47.466433410772	50.3707126090349	44.3511469009169	CG3526
FBgn0033292	23.5351507657831	7.96686939299386	1.44357304469677	5.51885436089404	3.41216829968489e-08	4.72335083831047e-06	0	0	0	47.466433410772	45.6187585893146	48.125712594612	Cyp4ad1
FBgn0033874	23.7002986136274	7.97695520118601	1.44478476556443	5.52120661243939	3.36679604115684e-08	4.72335083831047e-06	0	0	0	47.466433410772	52.271494216923	42.4638640540694	CtsL2
FBgn0284436	5163.07499801772	0.742974481950859	0.134737527070115	5.51423570037936	3.50298886454451e-08	4.78526715680277e-06	3655.55541393514	3674.6674929141	4256.00481523524	7111.526534565	6132.87185785098	6147.82387360582	CCT8
FBgn0038516	2529.11675143284	0.799617446824055	0.146497220871269	5.45824311252088	4.8086894861039e-08	6.48361223957542e-06	1743.27155535145	2050.18333894279	1743.50821524007	3010.4266878743	3072.61346915113	3554.69724203732	P5cr-2
FBgn0053296	837.51366263235	0.899524862157679	0.164961549573224	5.45293654481823	4.95447525284211e-08	6.59453359935985e-06	647.349010493312	571.280274171619	535.384351315811	1020.00091351592	1130.96505669342	1120.10236960401	CG33296
FBgn0035857	23.8351397726831	7.98520879835694	1.47131098140783	5.42727465455078	5.72210414556409e-08	7.51985889104385e-06	0	0	0	45.3568141480711	64.6265746681957	33.0274498198317	CG8006
FBgn0263380	22.3707773905517	7.89372023988478	1.46129084447713	5.40188167859852	6.59454450254028e-08	8.55807012817165e-06	0	0	0	44.3020045167206	38.9660229617062	50.9566368648833	lncRNA:marge
FBgn0050371	25.3357252430544	-8.13288773534432	1.50703733873523	-5.3966066575164	6.79130473894073e-08	8.70460812341761e-06	26.5742615145038	82.3286159614635	43.1114739823593	0	0	0	CG30371
FBgn0265814	21.0789074469379	7.80786572883547	1.4717576730049	5.30512996266165	1.12592749195132e-07	1.42553405139495e-05	0	0	0	42.1923852540196	41.8171953735384	42.4638640540694	lncRNA:CR44603
FBgn0033730	590.172815993015	1.23379408559031	0.232839667933323	5.29889986762746	1.16502499680797e-07	1.43991541867385e-05	318.891138174046	395.578959619715	341.884014604291	810.093796877176	1010.26542459253	664.32356209033	Cpr49Ag
FBgn0037101	21.2440552947822	7.81912191809158	1.47505690833161	5.30089508677704	1.15236298834038e-07	1.43991541867385e-05	0	0	0	42.1923852540196	48.4699310011468	36.8020155135268	CG7634
FBgn0032836	9974.63868599765	0.732563928046022	0.138382520332208	5.29376055796203	1.19826306897904e-07	1.4465543235047e-05	7114.46129266296	8230.8535811229	7140.46320238054	11699.9484309396	14053.4288179207	11608.6767909591	CG10680
FBgn0034468	386.660999186629	-1.45877964737172	0.275506092075566	-5.29490885802847	1.19075785160248e-07	1.4465543235047e-05	452.825416207145	689.753160555188	558.443976934282	212.016735901448	163.467218278377	243.459487243331	Obp56a
FBgn0264699	21.0867817242116	7.80838449504648	1.47808317246728	5.28277747862617	1.2723990560408e-07	1.51839620687536e-05	0	0	0	42.1923852540196	48.4699310011468	35.858374090103	CG43968
FBgn0264873	20.7621105122899	7.78598907781556	1.47617846197594	5.2744226246152	1.33174690430316e-07	1.57115867732676e-05	0	0	0	42.1923852540196	39.9164137656503	42.4638640540694	asRNA:CR44064
FBgn0036936	21.8703700969576	7.86110881269813	1.50255067104184	5.23184273529185	1.67828508529554e-07	1.95774783770094e-05	0	0	0	41.1375756226691	61.7754022563635	28.3092427027129	CG14185
FBgn0037772	21.1845012904056	7.81521856946628	1.5010183270163	5.20661102453108	1.92320645069136e-07	2.2185254856753e-05	0	0	0	40.0827659913186	29.4621149222657	57.5621268288496	Spn85F
FBgn0263461	19.7780383292971	7.71594455265854	1.49034554141021	5.17728562824261	2.2513740199089e-07	2.56854561260376e-05	0	0	0	40.0827659913186	37.0652413538181	41.5202226306456	snoRNA:CG32479-a
FBgn0083951	19.9325324197606	7.72720092958538	1.50516971095505	5.13377386838483	2.83989284448205e-07	3.20475733819703e-05	0	0	0	39.0279563599681	50.3707126090349	30.1965255495604	CG34115
FBgn0014000	2311.04058919433	0.769443235569749	0.150283356156374	5.11994977520414	3.05617038793481e-07	3.37544265612119e-05	1492.41052665453	1947.77457274682	1686.36044740299	2975.61797003973	2968.07048071728	2796.00953760461	Hf
FBgn0041780	19.4219355318334	7.689820058213	1.50138874536188	5.12180478371677	3.02625104643421e-07	3.37544265612119e-05	0	0	0	37.9731467286176	33.2636781380419	45.2947883243407	Ssl2
FBgn0036337	2750.36449941174	0.685271745468396	0.134785848303595	5.084152038906	3.69272060364027e-07	4.03556055863087e-05	1993.06961358778	2333.31345724928	2001.17446671603	3182.36065778443	3571.56864122176	3420.70015991114	Adk2
FBgn0050050	102.216787699979	2.66337734804501	0.524436271985913	5.07855289634991	3.80320549045239e-07	4.11300827102883e-05	44.6447593443664	18.072135211053	21.0544407820825	144.508919495017	134.955494160056	250.064977207297	CG30050
FBgn0031295	65.1555033434265	-7.06933370195502	1.40131502035108	-5.04478550453552	4.54030413068186e-07	4.85952963760197e-05	11.6926750663817	310.238321123076	66.1710996008306	0	0	2.83092427027129	CG4375
FBgn0036328	18.7709385246363	7.64062631551073	1.51557304866422	5.04141078666248	4.62112281391925e-07	4.89556092388874e-05	0	0	0	36.9183370972671	30.4125057262097	45.2947883243407	CG10749
FBgn0034076	432.683922185864	9.32841981351447	1.85338106100994	5.03319042681448	4.82383521063169e-07	4.9585205105721e-05	0	0	4.01036967277761	1738.32627246561	765.064597174964	88.7022938018338	Jhedup
FBgn0034475	216.62863866622	-1.6165858346457	0.321157222606164	-5.03362752214395	4.81284398178191e-07	4.9585205105721e-05	279.56123113258	308.230306099625	392.013635514011	138.180061706914	85.5351723549649	96.2514251892239	Obp56h
FBgn0040735	2252.34838689939	1.42681243809891	0.283444657422437	5.03383076990734	4.80774133058305e-07	4.9585205105721e-05	935.414005310533	1555.20763566228	1173.03312928745	3199.23761188604	4443.07700843845	2208.12093081161	BomT2
FBgn0266994	18.1463438293673	7.59171434444745	1.51551517202677	5.00932916052216	5.46200869101411e-07	5.55946806177534e-05	0	0	0	36.9183370972671	34.214068941986	37.7456569369506	asRNA:CR45445
FBgn0039312	307.777153609164	1.22480286907427	0.24479757063751	5.00332934630273	5.6348549631841e-07	5.67971497357061e-05	209.40518073429	190.761427227781	153.396639983744	383.950705811578	458.088367501034	451.060600396559	CG10514
FBgn0035290	2156.96955636586	0.804897099138262	0.161795971913782	4.97476599458963	6.53265057361784e-07	6.52134406300966e-05	1715.63432337636	1387.53838120418	1608.15823878382	2814.23209644311	3021.29236573815	2394.96193264951	dsb
FBgn0001226	479.920196647222	1.48916179444864	0.299561340852446	4.97114143704596	6.65598692435967e-07	6.5811863094002e-05	246.609146854595	182.72936713398	326.845128331375	901.862234804669	588.29190764137	633.183395117346	Hsp27
FBgn0050076	19.1978288897656	7.67322750675792	1.54729531666456	4.95912281522235	7.08121913591322e-07	6.93558651594821e-05	0	0	0	34.8087178345662	23.7597700986014	56.6184854054258	CG30076
FBgn0044046	18.1239114178523	7.5900058743996	1.53443822436227	4.94643952027075	7.55831962120281e-07	7.26578465808588e-05	0	0	0	34.8087178345662	46.5691493932587	27.3656012792892	Ilp7
FBgn0050424	265.497052035721	1.54804784181405	0.312852383005199	4.94817340671599	7.4913156421689e-07	7.26578465808588e-05	175.390125995725	100.400751172516	130.337014365272	387.11513470563	332.636781380419	467.102504594763	cGlr2
FBgn0034542	3732.80505806502	0.699958459823977	0.141614083506245	4.94271786035396	7.70409375595e-07	7.3379726031443e-05	3223.9894069396	2488.93462156668	2821.29506479905	4634.83352015405	4504.85241069482	4722.92532423594	Fem-1
FBgn0038145	23254.1217621708	0.475570222934631	0.0963834035593659	4.9341505422322	8.05003342402451e-07	7.59776790983841e-05	18724.2246631194	19983.7655133777	19658.8321359558	27549.5179516121	26060.6662349499	27547.7240740099	Droj2
FBgn0035630	4450.60809317414	0.501578850631935	0.102479590092864	4.89442678466432	9.85926722537625e-07	9.22152363368074e-05	3635.35897518412	3643.54326005062	3774.76045450193	5389.02240656965	5154.91972059255	5106.04374214599	CG10576
FBgn0028940	3755.55277578308	0.549638649551432	0.112713114069341	4.87643921552283	1.08017952709766e-06	0.000100128784377927	2925.29470751658	3044.1507755507	3176.21278083987	4691.79324024698	4281.51057176797	4414.35457877637	Cyp28a5
FBgn0024985	6177.82623401249	-1.05474464412202	0.217776747419928	-4.84323811709894	1.27740050193326e-06	0.00011736258416877	10941.1549507515	6924.63980836846	7156.50468107165	3573.69503101546	3705.57374457787	4765.38918829001	Rilpl
FBgn0013307	2672.93216426856	1.03241677580301	0.213285214555999	4.84054545436832	1.29483234369209e-06	0.000117920608703608	1544.49607922296	2027.09116617311	1694.38118674854	3455.5563523042	4520.05866355792	2796.00953760461	Odc1
FBgn0069973	2468.76052743094	0.724655241826941	0.149886541018968	4.83469187360351	1.33352027079828e-06	0.000120387890881981	1673.11550495316	1898.57820467229	2012.20298331617	3376.44562995292	2756.13333143776	3096.08751025337	CG40485
FBgn0265633	56.457642642302	-6.86156403810203	1.42009946095275	-4.83174892095134	1.35338867916353e-06	0.000121128286785136	11.6926750663817	273.090043189245	51.1322133279145	0	0	2.83092427027129	lncRNA:CR44440
FBgn0086661	16.8061688489108	7.48113732518615	1.54920147668497	4.82902801073655	1.37201109841466e-06	0.000121745463450778	0	0	0	32.6990985718652	27.5613333143776	40.5765812072218	snoRNA:Psi28S-2566
FBgn0045470	16.6623940393807	7.46867900523647	1.54874309466266	4.8224131109771	1.41831818548704e-06	0.00012478796103158	0	0	0	32.6990985718652	38.9660229617062	28.3092427027129	Gr93b
FBgn0265348	16.3478468982395	7.44114034654257	1.55813142198356	4.77568210329122	1.79099132876514e-06	0.000156252705674283	0	0	0	32.6990985718652	38.9660229617062	26.4219598558654	lncRNA:CR44302
FBgn0050083	139.122023996682	-2.03688373707006	0.427202652639199	-4.76795666994687	1.8610379564698e-06	0.000161010800533912	214.720033037191	292.166185912023	164.425156583882	41.1375756226691	77.9320459234125	44.3511469009169	CG30083
FBgn0266697	77.8873319648532	1.93338352830778	0.405745229036162	4.76501851395885	1.88836309777225e-06	0.000162024675050178	28.7002024356641	37.1482779338311	31.0803649640265	122.357917236657	113.096505669342	134.940723549598	lncRNA:CR45187
FBgn0036877	273.743645622027	1.11612461610341	0.234507062935264	4.75944989516804	1.94121305781676e-06	0.000163932133257391	195.586564746748	151.6051342705	171.443303511243	376.567038392125	383.957884793398	363.301948018149	CG9452
FBgn0265999	16.3135703090377	7.4382283742431	1.56286644333328	4.75934997899045	1.94217418519159e-06	0.000163932133257391	0	0	0	31.6442889405147	25.6605517064895	40.5765812072218	lncRNA:CR44773
FBgn0259216	1932.55105834393	-1.20613197042674	0.254341666558623	-4.74217216056786	2.11438819365955e-06	0.000177028856665915	3524.81004728378	1919.66236241851	2644.83879919683	1194.04450268875	934.234160277006	1377.7164781987	RhoGAP102A
FBgn0030086	4672.68835777648	0.512784903190118	0.108784428683774	4.71377116554739	2.43173744523017e-06	0.000201970385251037	3800.11939657404	3724.86786850036	4027.41374388692	5757.15096791097	5344.04749057742	5382.53067920915	CCT2
FBgn0036679	69.6368353166383	6.62705429723624	1.40922986035923	4.70260706478852	2.56860450609593e-06	0.000211385664518449	4.25188184232061	0	0	46.4116237794215	11.4046896473287	355.752816630759	CG13022
FBgn0037324	73.8700432310814	4.08262802484842	0.868414504235577	4.70124347870279	2.58581962953602e-06	0.000211385664518449	11.6926750663817	13.0520976524271	0	105.480963135049	224.292229730797	88.7022938018338	Orco
FBgn0032264	1141.48850413556	1.1063729203173	0.236352675124056	4.68102558913957	2.85443303231615e-06	0.000231521279230518	843.99854570064	768.065746469751	560.449161770671	1233.07245904872	1859.91480331851	1583.43030850508	Lip4
FBgn0015524	374.54375577821	-0.910936606577062	0.195133078669345	-4.66828388497194	3.0372603722458e-06	0.000244440598330666	467.707002655267	515.055853515009	484.252137987897	259.48316931222	248.051999829398	272.712371369468	otp
FBgn0034965	75.324287262991	-3.12766306667479	0.674062785718053	-4.64001741817419	3.48379812940652e-06	0.000278221478303834	201.964387510229	139.557044129798	64.1659147644418	8.43847705080392	10.4542988433846	27.3656012792892	ppk29
FBgn0266376	364.542475989753	-1.20172117593567	0.259255666708992	-4.63527448094151	3.56464161944463e-06	0.000282504651092169	581.444841937343	416.663117365943	526.361019552061	227.838880371706	255.655126260951	179.291870450515	lncRNA:CR45018
FBgn0263487	14.8633018980999	7.30384307340747	1.58235558942115	4.61580388266542	3.91576600426062e-06	0.000307980929213892	0	0	0	29.5346696778137	27.5613333143776	32.083808396408	scaRNA:PsiU5-44
FBgn0030608	14122.4816050687	0.540276597227937	0.117328392099025	4.60482401200847	4.12814815670156e-06	0.000322243865886282	11851.0576650081	11613.354888125	11061.6021499388	16097.4497840398	18431.879251691	15679.5458916093	Lsd-2
FBgn0041579	38221.2043308115	8.34647204164327	1.81560474520445	4.59707547233987	4.28462449268138e-06	0.000331962473753866	103.108134676275	514.051846003284	85.2203555465242	180.372446960934	192433.229200984	36011.2440006977	AttC
FBgn0031320	499.412447808689	0.964959302053468	0.210285690840322	4.58880154040629	4.45797997611311e-06	0.000342835171200047	373.102631663633	315.258358681702	326.845128331375	643.433875123799	762.213424763132	575.621268288496	CG5126
FBgn0263510	887.145033401616	0.834625861095385	0.183069478880462	4.55906613270236	5.13815905961743e-06	0.000392237995271678	606.956132991267	668.669002808959	636.646185553446	1141.30402112123	1305.83696461913	963.457893315663	nclb
FBgn0264776	663.14820425514	0.932135676387667	0.204727618681848	4.55305289237125	5.2872972892449e-06	0.000400676791656501	441.132741140763	495.979710792231	431.114739823593	821.696702822032	1037.82675790691	751.138573045316	CG44014
FBgn0265951	14.3785776355005	7.25598986507022	1.59653598678234	4.54483326723749	5.4978756142138e-06	0.000413615540773679	0	0	0	28.4798600464632	32.3132873340979	25.4783184324416	lncRNA:CR44738
FBgn0267666	81.9557309596129	-2.23392930319994	0.492004577290632	-4.54046447189929	5.61304370837689e-06	0.000419241868923517	89.2895186887327	162.649216899477	153.396639983744	39.0279563599681	26.6109425104335	20.7601113153228	lncRNA:CR46004
FBgn0015035	13539.5688282728	1.36141303544065	0.300273302977224	4.53391301172023	5.79008824960471e-06	0.000429376401481401	5453.03846277618	9720.80072852304	7585.61423605885	18199.6853793213	28020.3720726826	12257.9020902747	Cyp4e3
FBgn0011281	1583.69147691858	10.3986764056741	2.29554574222894	4.52993648280654	5.90014216960611e-06	0.000431375183132751	0	0	7.01814692736082	8265.48827126244	1073.94160845678	155.700834864921	Obp83a
FBgn0036031	101.679925281191	-4.9524053633862	1.09312624096416	-4.53049719035019	5.88450373961459e-06	0.000431375183132751	448.573534364824	111.444833801493	31.0803649640265	0	15.2062528631049	3.77456569369506	CG6761
FBgn0033778	188.067183675763	1.80190097792747	0.400478935516452	4.49936518035277	6.81566884772298e-06	0.000494578611579852	63.7782276348091	107.428803754593	80.2073934555522	271.086075257076	410.568827303832	195.333774648719	Balat
FBgn0062961	155.152424763772	1.98820256800951	0.44202020454769	4.49799024468576	6.85988442183574e-06	0.000494578611579852	48.896641186687	90.3606760552648	48.1244360733313	182.482066223635	207.185195259804	353.865533783911	lncRNA:CR33942
FBgn0261927	14.0539064235788	7.22302709935914	1.60714588363509	4.49431950945353	6.97927707070904e-06	0.000499716238262767	0	0	0	28.4798600464632	23.7597700986014	32.083808396408	lncRNA:CR42794
FBgn0036306	848.264229305637	1.07858203419885	0.241217884578103	4.4714015964667	7.77086149017999e-06	0.000552582767061977	612.270985294167	402.607012201791	620.604706862335	1326.95051623892	956.093148767719	1171.05900646889	CG10973
FBgn0017558	8233.58586262912	0.43214817027994	0.0968334534716903	4.46279828702257	8.08961995928739e-06	0.000571336288553208	6889.11155501996	6973.83617644299	7165.5280128354	9675.76874837804	9162.71774082463	9534.55294227371	Pdk
FBgn0000055	124.514139708919	1.57343521665343	0.355522238291562	4.42570125631091	9.61294848532073e-06	0.000674335345774323	58.4633753319083	76.3045708911125	53.1373981643033	163.495492859326	174.871907925706	220.812093081161	Adh
FBgn0030347	804.740027271374	0.747560120248383	0.169239078400684	4.41718382842105	9.99951834495209e-06	0.000696744962800621	654.789803717373	565.256229101268	582.506194970948	987.301814944058	1108.15567739877	930.430443495831	CG15739
FBgn0030645	344.260523668965	0.953933736044436	0.216550385012647	4.40513525750013	1.05717893422707e-05	0.000730124538938779	211.53112165545	268.070005630619	223.578109257352	441.965235535855	450.485241069482	469.933428865034	Alg14
FBgn0038422	1410.21162361326	-0.774988668355705	0.175978239498774	-4.40388919995477	1.06327263708469e-05	0.000730124538938779	1565.75548843456	2007.0110159386	1767.57043327673	1024.22015204133	921.879079825733	1174.83357216259	js
FBgn0085220	410.592395383313	1.47491994327171	0.335000970797099	4.40273334062971	1.06895521015888e-05	0.000730124538938779	150.941805402382	323.290418775503	177.458858020409	502.089384522833	664.323171956894	645.450733621855	Ufm1
FBgn0051522	4152.2881017861	-0.505973951684299	0.115250183816093	-4.39022251358568	1.1323472941849e-05	0.000765386117944756	5118.20276769343	4636.50668914681	4864.57841307924	3436.5697789399	3249.38615868472	3608.48480317247	CG31522
FBgn0263402	472.928970490419	1.29141484975888	0.294195309934344	4.38965138515325	1.13532519903191e-05	0.000765386117944756	216.845973958351	317.266373705152	288.746616439988	714.106120424282	835.393516666824	465.215221747916	CG43448
FBgn0035458	13.9611816761516	-7.27213681679485	1.67474016271451	-4.34224781771984	1.41032323509523e-05	0.000938588194022995	44.6447593443664	15.0601126758775	24.0622180366657	0	0	0	ppk27
FBgn0050295	895.528184779634	-1.01909335154434	0.234634859619215	-4.34331604944895	1.40347998901643e-05	0.000938588194022995	1508.35508356324	936.739008439578	1152.98128092356	574.871249086017	518.913378953454	681.309107711958	Ipk1
FBgn0013771	795.209361427531	0.806999671369749	0.186811845339728	4.31985279039547	1.56133318718955e-05	0.00103246886301923	505.973939236152	636.540762433754	592.532119152892	1046.37115429969	887.665010883747	1102.17318255896	Cyp6a9
FBgn0039483	1418.96887476929	0.604420318657385	0.140250327940344	4.30958221298759	1.63563246452807e-05	0.00107475545865382	1027.89243538101	1214.84908918745	1134.93461739606	1776.29941919422	1661.28312529421	1698.55456216278	CG14259
FBgn0039562	7207.13340808463	0.59458048333784	0.138229416448176	4.30140341047272	1.69719752833775e-05	0.00110436298713373	5811.25950799169	5910.59222152604	5506.23756072366	8387.84618849909	9915.42725754832	7711.437712219	Gp93
FBgn0267743	39.574485434697	-2.88304042402561	0.670352634547679	-4.30078182055768	1.70196569005391e-05	0.00110436298713373	97.793282373374	45.1803380276324	66.1710996008306	8.43847705080392	6.65273562760838	13.2109799279327	asRNA:CR46074
FBgn0266633	47.0704257626499	2.68064259923821	0.62399753709387	4.29591855718327	1.73971449619831e-05	0.0011218457080454	19.1334682904427	8.03206009380131	11.0285166001384	74.8914838258848	59.8746206484754	109.462405117157	asRNA:CR45140
FBgn0032286	5966.02345748066	-0.714077574447825	0.16661054133788	-4.28590873490834	1.81993696880929e-05	0.00116633244507272	6251.32927867187	7921.61926751155	8065.85600437397	4880.60416425872	3846.23158356159	4830.50044650625	CG7300
FBgn0029503	1020.99685403394	1.33539353592916	0.312058107582929	4.27931049852399	1.87473177450724e-05	0.00119407762471989	385.858277190595	740.957543653171	611.581375098586	1614.9135455976	965.597056807159	1807.07332585651	mora
FBgn0262150	487.369008726403	9.50085633591588	2.22368824498617	4.27256669514615	1.93235729230656e-05	0.00122327642736138	0	4.01603004690066	0	271.086075257076	43.7179769814265	2605.39397007301	CG42876
FBgn0030261	878.532813593761	0.763646139181101	0.179533775801344	4.25349567663571	2.10459003666332e-05	0.00132423356125083	555.933550883419	750.997618770423	646.67210973539	1151.85211743473	1074.89199926073	1090.84948547787	CG15203
FBgn0265272	61.6961699125583	-4.53636036634022	1.07349591885486	-4.22578259186989	2.38111798900936e-05	0.00148920282902983	246.609146854595	72.2885408442118	36.0933270549985	0	12.3550804512727	2.83092427027129	CG30060
FBgn0051955	185.006346106771	1.46460259913634	0.346813398717364	4.22302772774335	2.41042152188334e-05	0.00149850276887382	73.3449617800305	117.468878871844	104.269611492218	296.401506409488	202.433241240084	316.119876846961	CG31955
FBgn0034505	167.108939638377	-1.57505619791175	0.373815834585603	-4.21345500159937	2.51493710235237e-05	0.00155417124979895	328.457872319267	209.837569950559	212.549592657213	71.7270549318333	111.195724061454	68.8858239099348	CG16739
FBgn0085360	1569.48251545524	0.708439404828134	0.168196794141776	4.21196734719556	2.53156145406573e-05	0.00155518763408938	1073.60016518595	1367.45823096967	1133.93202497787	1857.51976080821	2172.59337781611	1811.79153297363	CG34331
FBgn0035923	1745.78897001974	0.700546045729653	0.166893853408364	4.19755450199548	2.69812736614078e-05	0.00164776225383962	1564.69251797398	1158.62466853084	1267.27681659772	2082.19421228587	2106.06602154002	2295.87958319002	CG6511
FBgn0038827	87.6100868529775	-1.71350231028224	0.410661455190126	-4.17254234266747	3.01219598061244e-05	0.00182880810939873	152.004775862962	104.416781219417	146.378493056383	44.3020045167206	33.2636781380419	45.2947883243407	Fancd2
FBgn0259682	6706.90486303865	0.675765997802049	0.162031624505603	4.17058089656245	3.03824175590974e-05	0.00183389685522412	4797.18568859822	5469.8329238787	5225.51168362923	8286.58446388945	9636.01236118877	6826.30205704751	Jabba
FBgn0052071	12.0672340229387	7.00327076640206	1.67974336863718	4.16925043263246	3.05603047855167e-05	0.00183397158545222	0	0	0	23.2058118897108	18.057425274937	31.1401669729842	CG32071
FBgn0034440	108.611423759917	1.60475752716352	0.385053148849073	4.16762603282212	3.07788342284672e-05	0.00183647044229854	47.8336707261068	63.2524732386854	50.1296209097201	154.002206177172	205.284413651916	131.166157855903	CG10073
FBgn0035583	185.905054909341	1.24279896589314	0.298448790900963	4.1641950102775	3.12452979851222e-05	0.00185364962103736	112.674868821496	127.508953989096	91.2359100556907	221.510022583603	278.464505555608	284.036068450553	hoka
FBgn0266809	14.7784208276611	-6.3776295700562	1.5366138149829	-4.15044398785857	3.3183096775474e-05	0.00195742562910779	25.5112910539236	34.1362553986556	28.0725877094433	0	0.950390803944055	0	asRNA:CR45271
FBgn0265920	28.3212899460145	-4.83424797914893	1.1666896809123	-4.14355938707607	3.41956464334773e-05	0.00200575819927888	29.7631728962442	105.420788731142	29.0751801276377	0	0.950390803944055	4.71820711711882	lncRNA:CR44709
FBgn0267624	82.6493863949682	-1.76288557314573	0.426782452366348	-4.13064211841698	3.61751373851006e-05	0.00210994537265233	157.319628165862	98.3927361490661	127.329237110689	39.0279563599681	31.3628965301538	42.4638640540694	lncRNA:CR45962
FBgn0267091	11.5406248116949	-6.99826808018142	1.69514124884152	-4.12842769590093	3.6525225494853e-05	0.00211846307870148	18.0704978298626	29.1162178400298	22.0570332002769	0	0	0	asRNA:CR45535
FBgn0034407	15603.8836020319	8.26296086032589	2.00247467173795	4.12637471871465	3.68526615170438e-05	0.00212557962149971	46.7707002655267	241.965810325765	15.038886272916	27.4250504151127	79982.0388875198	13310.0622773922	DptB
FBgn0053517	3925.77829150769	-0.726034541368208	0.176343791076665	-4.11715398050258	3.8357980751326e-05	0.00220017986828877	5937.75299280073	4109.4027454911	4632.97956447634	2853.26005280307	2776.09153832058	3245.18285515432	Dop2R
FBgn0267734	31.4009444628708	2.60402579405434	0.632684466502897	4.1158364586503	3.85777782143471e-05	0.0022006290847327	9.56673414522136	9.03606760552648	8.02073934555522	53.795291198875	57.9738390405873	50.0129954414595	asRNA:CR46065
FBgn0034588	5446.06941223473	0.788794821799959	0.191921501591993	4.1099867146562	3.95681881533791e-05	0.00224479196398023	3502.4876676116	4393.53687130932	4083.5589193058	6920.60599129056	8371.99259194318	5404.2344319479	CG9394
FBgn0031257	1503.61948615707	-0.572710774557899	0.139560136657631	-4.10368453538328	4.06621832777774e-05	0.00229431949342329	1730.51590982449	1941.75052767647	1722.45377445798	1171.89350043039	1160.42717161569	1294.6760329374	CG4133
FBgn0034717	1433.62739888153	0.500698064163811	0.122754550663311	4.07885541886848	4.5257970938835e-05	0.00253982840155127	1184.14909308629	1216.8571042109	1161.00202026912	1658.16074048297	1668.88625172576	1712.70918351413	CG5819
FBgn0038153	11.109564151874	6.88387371397456	1.69672110098215	4.05716278885777	4.96724608967177e-05	0.00275775127823381	0	0	0	22.1510022583603	21.8589884907133	22.6473941621703	Ir87a
FBgn0267647	23.0460662528307	-5.5448105893168	1.36661597648529	-4.05732896784737	4.96371423812657e-05	0.00275775127823381	17.0075273692824	79.316593426288	39.1011043095817	0	2.85117241183216	0	lncRNA:CR45985
FBgn0028526	6837.05855216938	0.570852928111348	0.140987240412989	4.04896873248365	5.14438164704282e-05	0.0028409026733829	5538.07609962259	5753.96704969692	5213.48057461089	7620.99958650729	9424.07521190924	7471.75279066936	CG15293
FBgn0033170	1102.56671584624	0.921812858237425	0.227872213927996	4.04530610532754	5.22548000850365e-05	0.00287041975916851	694.119710758839	885.534625341595	705.825062408859	1340.66304144647	1832.35347000414	1156.90438511753	sPLA2
FBgn0038660	103.460936968874	1.88989307818179	0.468315373747289	4.0355136391521	5.44829743186257e-05	0.00297706441776827	44.6447593443664	58.2324356800595	29.0751801276377	119.193488342605	225.242620534741	144.377137783836	Sgsh
FBgn0010621	5211.68578819685	0.606569783064183	0.150379619542901	4.03359035558099	5.49310448109038e-05	0.0029770740823483	3935.11664506772	3814.2245370439	4646.01326591286	7130.51310792931	5935.19057063062	5809.05660259669	CCT5
FBgn0036449	2498.74960535586	0.721773292815238	0.17896445736431	4.03305384457404	5.50566580438136e-05	0.0029770740823483	1629.53371606937	2190.74439058431	1838.75449496853	3122.23650879745	2682.95323953407	3528.27528218145	bmm
FBgn0034098	46.9220527378195	-3.94189121314898	0.981137874233192	-4.01767306784458	5.87756653134788e-05	0.00316170444188879	134.997248493679	90.3606760552648	39.1011043095817	0	12.3550804512727	4.71820711711882	krimp
FBgn0037225	756.226010885525	-0.609228807487196	0.151922649350727	-4.01012495563277	6.06866232518614e-05	0.00324767279691147	960.925296364457	863.446460083641	916.369470229684	604.405918763831	586.391126033482	605.817793838056	TwdlG
FBgn0010287	166.397971219834	1.14876123275539	0.286614945317638	4.00802976789044	6.12274042998879e-05	0.00325980980226378	113.737839282076	88.3526610318145	108.279981164995	237.33216705386	212.887540083468	237.797638702789	Trf
FBgn0040718	372.95996546769	-1.36462568910127	0.341428571672858	-3.99681163885955	6.42013454803493e-05	0.00340070596314789	379.480454427114	590.356416894397	641.659147644418	274.250504151127	137.806666571888	214.206603117194	CG15353
FBgn0025692	276.252484453517	0.985249696267307	0.246723403335641	3.99333700389573	6.51498691478508e-05	0.0034334311750913	207.27923981313	186.745397180881	162.419971747493	337.539082032157	416.271172127496	347.260043819945	Lfg
FBgn0034479	1276.76606479681	0.831024922115609	0.208809245513036	3.97982819234758	6.89650914625055e-05	0.00361613929072592	1088.48175163408	779.109829098728	889.299474938435	1593.81735297059	1935.94606763404	1373.941912505	CG8654
FBgn0027932	5258.25380889451	0.541313685663434	0.136242282881936	3.97316951986574	7.09225360728038e-05	0.00370008929400929	4697.26646530369	3852.37682248946	4300.11888163579	6325.69335920889	6657.4875816281	5716.57974310116	Akap200
FBgn0003011	1142.80477656916	0.563853388836921	0.142592837167028	3.95428971075484	7.67623516709217e-05	0.003972535459937	867.383895833404	973.887286373409	925.392801993434	1386.01985559454	1282.07719452053	1422.06762509961	ort
FBgn0031117	480.789962882679	0.809850334445424	0.204826786715848	3.95383019687221	7.69100007173316e-05	0.003972535459937	308.261433568244	407.627049760417	331.858090422347	592.803012818975	597.79581568081	646.394375045278	GstT3
FBgn0031702	1610.66688733077	0.645252949120116	0.163890843330134	3.93708968731308	8.24757879591502e-05	0.00423892886431632	1207.53444321905	1313.24182533651	1248.22756065203	1961.94591431191	2252.42620534741	1680.62537511772	fusl
FBgn0035811	7125.71121911924	0.725455881291661	0.184557821125095	3.93077831580999	8.46713160256782e-05	0.00433033301959897	4813.13024550693	5936.6964168309	5362.86684492186	8901.53847896678	10703.3012340179	7036.73409447101	Mcad
FBgn0051776	52.8347986167211	4.20480313103123	1.07210654700016	3.92200116937689	8.78165659167445e-05	0.00446917444778256	4.25188184232061	12.048090140702	0	28.4798600464632	197.681287220363	74.5476724504774	CG31776
FBgn0039806	33.5019564732114	-5.08322793183203	1.29700344799471	-3.91920926632167	8.88399546606807e-05	0.00449920199652286	10.6297046058015	148.593111735324	36.0933270549985	0	4.75195401972027	0.943641423423764	CG15545
FBgn0031690	19.069451010672	5.19433951320746	1.32661313977668	3.91548926922422	9.02210576439423e-05	0.004546966118735	0	0	3.00777725458321	42.1923852540196	46.5691493932587	22.6473941621703	CG7742
FBgn0039817	216.3018291866	1.15435027111392	0.295013075488446	3.912878333283	9.12024914926087e-05	0.00456019653390275	124.367543887878	152.609141782225	125.3240522743	279.52455230788	368.751631930293	247.234052937026	CG15553
FBgn0050045	10.2712099342357	-6.82963547142816	1.74561320755244	-3.91245634593022	9.13620573157169e-05	0.00456019653390275	25.5112910539236	16.0641201876026	20.0518483638881	0	0	0	Cpr49Aa
FBgn0032297	4669.62101785674	0.458069610822571	0.117790571927463	3.88884783668983	0.000100721238974873	0.00500329140209154	4290.14877890149	3701.77569573068	3811.85637397512	5308.85687458702	5366.85686987208	5538.23151407407	CG17124
FBgn0010401	672.835637951598	9.64607210739117	2.48514666739524	3.88149006815019	0.000103818392660734	0.00513258358382733	0	5.02003755862582	0	475.719143739071	3544.00730790738	12.2673385045089	Os-C
FBgn0000052	4298.54518307893	0.54940346249212	0.141797585169081	3.87456148732721	0.000106816871317755	0.0052557950617106	3666.18511854094	3465.83393047527	3337.63016016917	4932.28983619489	5823.99484656917	4565.33720652417	Pfas
FBgn0037340	356.96255909551	0.936755194862151	0.243008401654183	3.85482637014014	0.000115811792725704	0.00567150015131254	279.56123113258	194.777457274682	260.674028730545	497.870145997431	421.97351695116	486.918974486662	CG14671
FBgn0035733	829.58802158176	-0.797110441072932	0.206984822655917	-3.85105743911482	0.00011760890821614	0.00573246800516413	1255.36811394516	1024.08766195967	880.276143174686	534.788483094698	615.853240955747	667.154486360601	CG8641
FBgn0032486	455.801175894526	-0.699542838060239	0.18213117420981	-3.84087370597187	0.000122597180357115	0.00594768189938117	533.611171211236	589.352409382671	569.472493534421	357.580465027816	357.346942282965	327.443573928046	mRF1
FBgn0266710	10.1198674851143	6.74930990996941	1.76107998988588	3.83248344693689	0.000126856137440543	0.00612567636701265	0	0	0	20.0413829956593	14.2558620591608	26.4219598558654	hog
FBgn0039800	10036.1801213935	0.78058869931083	0.204064256625787	3.82521031472097	0.000130660493934553	0.00628017244457651	6633.99864448073	8619.40448816054	6902.84879926846	11741.0860065623	16168.0483566963	10151.6944331929	Npc2g
FBgn0044810	295.406609068167	1.14854196275476	0.30042631161599	3.8230405205748	0.000131816107344076	0.00630651993754007	162.634480468763	219.877645067811	168.43552625666	371.292990235372	528.417286992894	321.781725387504	TotX
FBgn0264569	23.3684439074418	-4.81987102516374	1.26150202905694	-3.82073981186294	0.00013305196095851	0.00633644705812499	36.1409956597252	67.268503285586	32.0829573822209	0	0	4.71820711711882	lncRNA:CR43941
FBgn0263019	45.6361442923357	-4.1822818647034	1.09595721236175	-3.81609958630659	0.000135577803248003	0.00642725458137335	174.327155535145	62.2484657269602	23.0596256184713	0	3.80156321577622	10.3800556576614	lncRNA:CR43314
FBgn0012042	3587.05705666394	5.08226429971166	1.34365070028164	3.78242968849448	0.000155304969847383	0.00732898271343422	68.0301094771297	428.711207506645	120.311090183328	413.485375489392	17362.6895972539	3129.1149600732	AttA
FBgn0032181	80.6447521904303	2.28977022452856	0.605904820974058	3.77909226872879	0.000157401096709875	0.00734105155327572	13.818615987542	25.1001877931291	43.1114739823593	199.359020325243	76.0312643155244	126.447950738784	CG13133
FBgn0039685	1530.74813068623	0.908487140306737	0.240426494055926	3.77864820544865	0.000157681997339673	0.00734105155327572	1325.52416434345	855.41439998984	1011.61574995815	1907.09581348169	2498.57742356892	1586.26123277535	Obp99b
FBgn0266877	9.81908656379428	-6.76533915934912	1.79017433499956	-3.77915101735095	0.000157363969451316	0.00734105155327572	12.7556455269618	28.1122103283046	18.0466635274992	0	0	0	lncRNA:CR45338
FBgn0032973	322.30852330399	0.927604368986751	0.245856231635863	3.77295447349338	0.000161325734576125	0.00745480045475549	255.112910539236	183.733374645705	227.588478930129	445.129664429907	451.435631873426	370.851079405539	CG6675
FBgn0261015	131.624901648466	-1.286569384191	0.341030758660436	-3.77259045267537	0.000161561366048929	0.00745480045475549	222.160826261252	170.681276993278	167.432933838465	68.5626260377818	69.378528687916	91.5332180721051	Pif1A
FBgn0036179	698.914714532496	-0.645856870824327	0.17131355249415	-3.77002788992063	0.000163229305403875	0.00749843649868599	950.295591758656	768.065746469751	840.172446446909	542.172150514152	537.921195032335	554.861156973173	CG7368
FBgn0040733	4322.85259052998	0.923788328642174	0.245422932430054	3.76406686814182	0.000167172149772423	0.00764573241822597	2390.62056584476	3571.25471920641	2990.7331834739	5768.75387385583	7256.23378811286	3959.51941268611	BomS6
FBgn0266263	100.303698352674	2.61200167795449	0.696555362264543	3.74988381320146	0.000176916522180372	0.00805590935647641	23.3853501327633	46.1843455393576	15.038886272916	60.1241489869779	317.430528517314	139.658930666717	asRNA:CR44958
FBgn0053494	1088.61125718966	0.780774273685454	0.208341566117703	3.74756841966118	0.000178557139791255	0.00809511015420443	714.316149509862	876.498557736069	812.099858737466	1387.07466522589	1650.82882645082	1090.84948547787	CG33494
FBgn0053137	41.1813168744669	4.1063179789038	1.09936908385589	3.73515868256132	0.00018759685916641	0.00846795909506812	10.6297046058015	3.01202253517549	0	26.3702407837622	58.9242298445314	148.151703477531	CG33137
FBgn0266725	42.113250178391	2.11899557833099	0.567592649733935	3.73330341632206	0.000188984705615431	0.00849367624978095	21.259409211603	11.0440826289768	15.038886272916	72.7818645631838	62.7257930603076	69.8294653333585	asRNA:CR45198
FBgn0004854	139.812751085738	1.11295234968964	0.298531000175968	3.72809640886078	0.000192931575806544	0.00863368801734286	96.7303119127938	81.3246084497383	87.225540382913	190.920543274439	203.383632044028	179.291870450515	B-H2
FBgn0034140	4640.31078561852	0.595538782324077	0.160100928692126	3.71977094192437	0.000199403537118184	0.00884704069385038	3283.51575273209	4234.90368445674	3569.22900877207	5473.40717707769	4989.55172070629	6291.25736996623	Lst
FBgn0262820	141.408658176579	1.25838444636926	0.338262435557298	3.72014245180973	0.000199110441012791	0.00884704069385038	76.5338731617709	101.404758684242	72.186654109997	176.153208435532	184.375815965147	237.797638702789	CG43191
FBgn0027055	779.562420727804	0.618270386380358	0.166304324204117	3.71770481218222	0.000201040983061995	0.00888173398361546	586.759694240244	585.336379335771	672.739512608444	1021.05572314727	886.714620079803	924.768594955289	CSN3
FBgn0266632	9.48461903246449	6.65568174048213	1.79227215589068	3.71354412810958	0.0002043768081883	0.00899084755343615	0	0	0	18.9865733643088	24.7101609025454	13.2109799279327	asRNA:CR45139
FBgn0030274	1328.88597434237	0.541710509217201	0.146377387623533	3.70078000442542	0.000214937761346097	0.00937598251384527	1057.65560827725	1176.69680374189	1012.61834237635	1495.72005725499	1537.73232078148	1692.89271362223	Lint-1
FBgn0265730	9.04137658621163	-6.64584936778422	1.79548601249433	-3.70142085292642	0.000214395534183317	0.00937598251384527	19.1334682904427	17.0681276993278	18.0466635274992	0	0	0	lncRNA:CR44537
FBgn0261561	528.115067524283	0.627047383646759	0.169507701401256	3.69922651574645	0.000216257529793333	0.00939408231930704	416.684420547419	432.727237553546	396.024005186789	620.228063234088	644.364965074069	658.661713549787	CG42675
FBgn0039629	1757.90943075296	0.684466195409147	0.18511975891585	3.69742376188101	0.000217798599280949	0.00942160440722837	1272.37564131444	1480.91107979462	1292.34162705259	2072.70092560371	2611.67392923826	1817.45338151417	CG11842
FBgn0013681	8816.88782130159	0.963085147088547	0.261033542807801	3.68950724389343	0.000224688830808583	0.00967933378196974	6626.55785125667	4316.22829290648	6993.08211690596	12486.8364159271	14636.0183807384	7842.6038700749	ND3
FBgn0267448	218.681942421668	-1.02751810254138	0.279158156767468	-3.68077406169892	0.000232526981337527	0.00997559967043886	256.175880999817	341.362553986556	282.731061930822	140.289680969615	125.451586120615	166.080890522582	asRNA:CR45798
FBgn0011889	8.8644506917034	-6.61738194878547	1.80503112083789	-3.66607637530022	0.000246300393185727	0.0104809553277325	18.0704978298626	18.072135211053	17.0440711093048	0	0	0	tRNA:Lys-CTT-1-2
FBgn0053120	733.209246953245	0.711880121378953	0.19423722827256	3.66500349963819	0.000247335200856719	0.0104809553277325	501.722057393832	637.544769945479	528.36620438845	873.382374758206	826.839999431327	1031.40007580217	CG33120
FBgn0261526	9.60649111707994	6.67432674382219	1.82090062095568	3.6653986862387	0.000246953562846879	0.0104809553277325	0	0	0	17.9317637329583	10.4542988433846	29.2528841261367	NT1
FBgn0033648	8.99247664442093	-6.63835203784646	1.81289311657484	-3.66174485255288	0.000250503282831123	0.0105720531802956	13.818615987542	23.0921727696788	17.0440711093048	0	0	0	Ir48b
FBgn0037710	536.834076015305	0.664876685828105	0.181877444429447	3.65563023998845	0.000256550918215447	0.0107834479065294	443.258682061923	375.498809385211	427.104370150816	680.352212221066	680.479815623943	614.31056664887	CG9393
FBgn0033623	9.00154935321879	6.58020771242249	1.80056364555446	3.65452658597703	0.000257656964725135	0.0107862685797434	0	0	0	18.9865733643088	15.2062528631049	19.816469891899	CG13202
FBgn0033997	35.2462217575287	5.08437625817424	1.39251320266947	3.6512230177979	0.000260994476430349	0.0108385786171995	0	0	6.01555450916642	146.618538757718	47.5195401972027	11.3236970810852	Ir51a
FBgn0037632	2560.32717131943	0.542919254679519	0.148684072519683	3.65149572162578	0.000260717443143566	0.0108385786171995	1848.50563094888	2197.77244316638	2205.70332002769	3369.06196253346	2895.84077961753	2845.07889162265	CCT7
FBgn0037730	315.287343303053	1.29389495988497	0.354868986595104	3.64612014225201	0.000266229541894111	0.0110119326850385	201.964387510229	224.897682626437	121.313682601523	316.442889405147	591.143080053202	435.962337621779	CG9444
FBgn0061356	1344.06480558109	0.793414649837415	0.217765022639236	3.64344392970693	0.000269014275213941	0.0110829611320283	850.376368464121	1162.64069857774	937.423911011767	1644.44821527541	2088.00859626509	1381.49104389239	Hao
FBgn0010019	175.610095495061	7.02086969148636	1.94275901991996	3.61386544573892	0.00030166565731066	0.0123790231391276	0	8.03206009380131	0	100.206914978297	782.171631645957	163.249966252311	Cyp4g1
FBgn0029689	805.138344288066	-0.5557208731897	0.153844394401324	-3.61222698657467	0.000303578652280179	0.0124084786140662	994.940351103022	978.907323932035	901.330583956768	623.392492128139	641.513792662237	690.745521946195	CG6428
FBgn0039932	344.750701928161	-1.27094162029551	0.352104113164988	-3.60956198117453	0.000306714482888943	0.0124387100052852	695.182681219419	359.434689197609	408.055114205122	177.208018066882	162.516827474433	266.106881405501	fuss
FBgn0040942	305.599318135754	0.738669552655403	0.204614077801825	3.61006222343521	0.000306123560405419	0.0124387100052852	229.601619485313	234.937757743688	222.575516839157	376.567038392125	384.908275597342	385.005700756896	CG12643
FBgn0037718	1647.11637433893	0.565301100103333	0.156999681974557	3.6006512433251	0.000317421119813161	0.0128228251591449	1346.78357355505	1270.06950233233	1368.53865083536	2014.68639587944	2193.50197550288	1689.11814792854	P58IPK
FBgn0034486	11.2319683905789	5.91650875508057	1.64521440888779	3.59619313028038	0.000322908101367062	0.0129743808818099	0	1.00400751172516	0	20.0413829956593	15.2062528631049	31.1401669729842	CG13869
FBgn0250820	1066.90890491184	0.721737433184964	0.200729185369497	3.59557795173835	0.000323672187284604	0.0129743808818099	681.364065231877	924.690918298876	810.094673901077	1396.56795190805	1109.10606820271	1479.62975192846	meigo
FBgn0286833	31.9043331084938	-3.97413761397747	1.10912794338603	-3.58311918627253	0.000339515597185471	0.0135571189614598	115.863780203237	37.1482779338311	27.0699952912489	0	2.85117241183216	8.49277281081388	CG46387
FBgn0036684	2531.73797904671	-0.623491240230019	0.174064008682319	-3.58196530661282	0.000341019088566381	0.0135649815229738	3585.39936353685	2516.04282438326	3110.04168123904	2034.72777887509	1831.40307920019	2112.81314704581	CG3764
FBgn0035853	2080.32929470403	0.421432242302991	0.117782127979009	3.57806612543203	0.000346145888786744	0.0136642076706615	1737.95670304855	1857.41389669155	1740.50043798548	2349.06104901754	2331.30864207477	2465.7350394063	UbcE2M
FBgn0286723	464.791169032862	-7.19333910475575	2.01014940056024	-3.57850968826045	0.000345559061053096	0.0136642076706615	250.861028696916	2479.89855396116	39.1011043095817	0	1.90078160788811	16.9855456216278	hll
FBgn0001257	3668.97839877788	0.764358752232851	0.214087835186966	3.57030445735194	0.000356566550138813	0.0140222497103832	3507.8025199145	2189.74038307258	2460.36179424906	4252.99243360517	4186.47149137356	5416.50177045241	ImpL2
FBgn0029639	4423.56350264552	-0.934620320676736	0.262402500215807	-3.56178130889789	0.00036834715210555	0.0144308684270182	4224.24461034552	6480.86848818594	6719.37438673889	3883.8090626325	2076.60390661776	3156.48056135249	CG14419
FBgn0085410	788.205244856664	-0.673482169352352	0.189793129619322	-3.54850658031295	0.000387422317940048	0.0151211221986977	933.288064389373	1104.40826289768	869.247626574547	552.720246827657	583.539953621649	686.027314829076	TrissinR
FBgn0000241	1725.75264672987	0.535328604585639	0.151581003556249	3.53163385929813	0.00041300077076981	0.016059078659671	1313.83148927707	1564.24370326781	1349.48939488967	1965.11034320596	1914.08707914333	2247.75387059541	bw
FBgn0014455	3537.99090104881	0.679017095335223	0.192778766087594	3.52226082320028	0.000427882944361779	0.0165295776445371	2432.07641380739	3030.09467038655	2698.97878977933	4327.88391743106	5293.67677796838	3445.23483692016	Ahcy
FBgn0259938	4274.11979844753	-0.596158564140629	0.169266488864602	-3.52201175873331	0.000428285146058608	0.0165295776445371	6207.74748978809	4592.3303586309	4634.98474931272	3124.34612806015	3385.29204364872	3700.01802124458	cwo
FBgn0038740	1227.81906288608	-0.558783636153013	0.158702430008519	-3.52095198619844	0.00043000046917024	0.0165343143367609	1643.35233205691	1364.4462084345	1380.56975985369	934.561333376534	1071.09043604495	972.894307549901	Mrp5
FBgn0031800	1090.56999649669	0.833593341722321	0.236873484995698	3.51915007176704	0.000432931738409677	0.0165855989231338	643.097128650992	821.278144591184	887.294290102046	1548.46053882252	1615.66436670489	1027.62551010848	CG9497
FBgn0004650	35.6956557830354	-4.42341649683542	1.25732721958839	-3.51811082105063	0.000434630813974569	0.0165894746716323	161.571510008183	29.1162178400298	14.0362938547216	0	1.90078160788811	7.54913138739011	fs(1)N
FBgn0267643	28.6077689599563	-4.24529254817537	1.20841843286621	-3.51309813944669	0.000442913848671953	0.0168437054099348	117.989721124397	24.0961802814039	21.0544407820825	0	1.90078160788811	6.60548996396635	lncRNA:CR45981
FBgn0003339	702.46423170376	-0.90061697812385	0.256493160885383	-3.51127092439826	0.000445969639389072	0.0168980175041509	1195.84176815267	732.92548355937	816.110228410244	451.45852221801	435.278988206377	583.170399675886	Scr
FBgn0037010	4292.24277158184	0.426752529385321	0.121643574235017	3.50822089920534	0.000451114302978812	0.0170307952491855	3458.90587872781	3931.69341591574	3595.29641164513	4875.33011610196	4655.96454852192	5236.26625857847	NA
FBgn0039666	139.546526971893	1.40796190168087	0.401852238345751	3.50368062518908	0.000458875337327984	0.0172610280874606	59.5263457924885	92.3686910787151	77.199616200969	191.975352905789	274.662942339832	141.546213513565	Diedel
FBgn0033088	556.499104731488	0.603308780331169	0.172258086063853	3.5023539046378	0.000461166615739671	0.01728459135238	408.180656862778	468.871507975652	448.158810932898	699.338785585375	657.670436329286	656.77443070294	PGAP3
FBgn0034446	42.9993503862476	3.99255803842678	1.14052301003756	3.50063786814377	0.00046414608699758	0.0173336858820463	3.18891138174045	12.048090140702	0	18.9865733643088	151.112137827105	72.6603896036298	Arl6
FBgn0039271	173.516821389642	1.18484069455249	0.338715311470017	3.498042912233	0.000468685714790281	0.0174404841969631	88.2265482281526	134.537006571172	95.2462797284683	221.510022583603	204.334022847972	297.247048378486	CG11839
FBgn0032820	2154.3128775912	0.628912564524771	0.179867538024035	3.49653178908099	0.000471348329921844	0.017476922718745	1522.17369955078	1978.8988056103	1575.07268898341	2413.40443652992	2393.08404433113	3043.24359054164	fbp
FBgn0000179	957.812434732186	-0.667221866615464	0.191319733318928	-3.48747018951366	0.000487613278970289	0.018015662143308	1376.5467464513	1143.56455585496	1006.60278786718	663.475258119458	751.759125919747	804.926134180471	bi
FBgn0003250	767.939885777595	0.789899888152998	0.226736718313469	3.4837757820105	0.000494393479364253	0.0182013939814173	457.077298049465	577.30431924197	653.690256662751	1127.59149591367	797.377884509062	994.598060288647	Rh4
FBgn0030943	209.141735256341	-1.02888768218749	0.29646938133385	-3.4704686114917	0.000519551063174559	0.0188600669156583	233.853501327633	291.162178400298	316.819204149431	167.714731384728	126.401976924559	118.898819351394	Nup35
FBgn0031558	1434.42398674998	0.915090863542185	0.263652855099724	3.47081719709071	0.000518877105899354	0.0188600669156583	792.975963592793	1196.7769539764	992.566494012459	1888.10924011738	2425.39733166523	1310.71793713561	CG16704
FBgn0034365	483.762701702633	0.971450315774983	0.279901993281094	3.47068023484705	0.000519141812198003	0.0188600669156583	266.805585605618	377.506824408662	335.868460095125	655.036781068654	804.03062013667	463.327938901068	CG5335
FBgn0035529	645.718860352583	0.782513701207107	0.225392033308913	3.47178952920055	0.0005170014976883	0.0188600669156583	439.006800219603	542.164056331589	443.145848841926	749.969647890198	1004.56307976887	695.463729063314	Fdx2
FBgn0259742	742.712926490214	0.605535344674224	0.174734769232264	3.46545422719691	0.000529336624027285	0.0191483373890288	656.915744638534	579.31233426542	531.373981643033	837.518847292289	892.416964903467	958.739686198544	CG42360
FBgn0013275	54.161497945781	1.76199646585147	0.50874242832085	3.46343526264774	0.000533324911285951	0.0191590976780995	32.9520842779847	23.0921727696788	18.0466635274992	73.8366741945343	81.7336091391887	95.3077837658002	Hsp70Aa
FBgn0032282	3644.90564158597	-0.749093888644003	0.216268699181353	-3.46371847372997	0.00053276376922846	0.0191590976780995	3570.51777708873	5193.73085815427	4946.79099137118	3097.97588727639	2079.45507902959	2980.96325659567	CG7299
FBgn0039336	268.253266036651	0.870167167768448	0.251759615461824	3.45634134439007	0.000547561441722092	0.0196026996136509	183.893889680366	207.829554927109	177.458858020409	325.936176087301	407.717654891999	306.683462612723	CG4553
FBgn0034360	106.680582651286	2.45570444204413	0.711457551655898	3.45165278846018	0.000557164203104868	0.019877933871597	62.7152571742289	22.0881652579536	14.0362938547216	75.9462934572353	144.459402199496	320.83808396408	CG10927
FBgn0037090	1021.70312840944	0.775375500012086	0.22482168698645	3.44884655215143	0.000562986531817705	0.0200168704566144	719.631001812763	867.462490130542	673.742105026639	1075.9058239775	1636.57296439166	1156.90438511753	Est-Q
FBgn0036770	848.791497500513	-0.614414005360042	0.178436052511397	-3.44332883804857	0.000574600182439166	0.0203600651675202	1192.65285677093	918.666873228525	969.506868393987	645.5434943865	662.422390349006	703.956501874128	Prestin
FBgn0034364	1904.3673399123	0.592325264869642	0.172127588203188	3.44119888655172	0.000579142670696993	0.0204512217931162	1324.46119388287	1715.84883753831	1515.91973630994	2366.9928127505	1982.5152170273	2520.46624196487	CG5493
FBgn0000357	209.413631145668	0.994653056721973	0.289125375360137	3.44021362871739	0.000581255193084306	0.0204562420833941	173.264185074565	121.484908918745	125.3240522743	251.044692261417	308.877011281818	276.486937063163	Cp18
FBgn0004133	1013.02693016896	0.578536281389743	0.16865806843331	3.43023186950884	0.000603065669960471	0.0211521208970595	739.827440563786	822.28215210291	875.263181083714	1352.26594739133	1090.09825212383	1198.42460774818	blow
FBgn0040754	2047.0306636245	0.677645269511511	0.197668530816437	3.4281899436021	0.000607620168839912	0.0212401097403905	1393.55427382058	1718.86086007348	1612.1686084566	2563.18740418169	3016.54041171843	1977.87242349621	CG17059
FBgn0034249	165.555756525728	-0.991680119107966	0.289673072752383	-3.42344598925033	0.000618325380175373	0.021493864322454	211.53112165545	244.97783286094	204.528853311658	100.206914978297	126.401976924559	105.687839423462	RhoGAP54D
FBgn0264721	43.9806404279635	3.6538015208096	1.06738276470535	3.42314082785311	0.000619019980005178	0.021493864322454	6.37782276348091	13.0520976524271	0	26.3702407837622	147.310574611328	70.7731067567823	lncRNA:CR43989
FBgn0265345	99.2704477362144	1.53684938126169	0.450250658977297	3.413319560159	0.000641766410779224	0.0222093962556997	37.2039661203053	68.2725107973112	47.1218436551369	140.289680969615	108.344551649622	194.390133225295	lncRNA:CR44299
FBgn0039728	60.1138287323807	1.69393533580815	0.496809307426653	3.4096288263646	0.000650513466695682	0.0224373116652311	34.0150547385648	19.0761427227781	32.0829573822209	110.755011291801	78.8824367273565	85.8713695315625	CG7896
FBgn0267540	53.0188420141199	-4.05558778870082	1.19168423837334	-3.40324026961768	0.000665916926942384	0.0228925481308471	54.2114934895877	224.897682626437	21.0544407820825	0	2.85117241183216	15.0982627747802	lncRNA:CR45880
FBgn0036145	1614.97472909391	0.700088006024476	0.205948813405446	3.39933012697787	0.000675511273388824	0.0231457361066758	1043.83699228971	1343.36205068827	1304.37273607092	2237.25122809439	2212.50979158176	1548.5155758384	CG7607
FBgn0035575	405.687215347222	0.770345344596133	0.226697445365975	3.39812097728981	0.000678504087907294	0.0231718073705708	315.702226792305	247.989855396116	335.868460095125	569.597200929264	478.046574383859	486.918974486662	CG7509
FBgn0033702	268.579015312409	0.996502972378082	0.293557500953906	3.39457506328394	0.000687351946515341	0.0232641627234547	143.50101217832	192.769442251232	201.521076057075	427.197900696948	278.464505555608	368.020155135268	CG8854
FBgn0037719	737.481844425831	0.648181458231799	0.190959241052644	3.3943445452483	0.000687930837613233	0.0232641627234547	494.281264169771	657.624920179983	571.47767837081	937.725762270585	813.534528176111	950.24691338773	bocks
FBgn0038640	500.873475015495	-0.610740306675228	0.179894875906132	-3.39498445188571	0.000686324980590451	0.0232641627234547	571.878107792122	655.616905156532	588.521749480114	388.16994433698	384.908275597342	416.14586772988	CG7706
FBgn0032140	1721.37296054043	0.675556752382912	0.199112069296696	3.39284682625776	0.000691703052559419	0.0233157827651685	1073.60016518595	1627.49617650649	1275.29755594328	2146.53759979825	2320.85434323138	1884.45192257726	CG13117
FBgn0039233	127.592994535969	1.1308682924163	0.333798506246563	3.38787703136386	0.00070435835500121	0.0236655289372898	74.4079322406106	87.3486535200893	78.2022086191634	174.043589172831	206.23480445586	145.32077920726	CG7006
FBgn0003499	1506.88128476351	-0.80804663453584	0.238842948156466	-3.38317141357043	0.000716538942772665	0.023997120335051	2467.15443900653	1430.71070420836	1856.80115849603	1128.64630554502	911.424780982348	1246.55032034279	sr
FBgn0261349	44.5166092543562	4.00224603026526	1.18392327331746	3.3804944293819	0.000723555417711182	0.0241541876098955	12.7556455269618	3.01202253517549	0	16.8769541016078	60.8250114524195	173.630021909973	Mst36Fb
FBgn0285896	358.261468884698	-0.687929432978045	0.20356816708248	-3.37935661963944	0.000726556945280502	0.0241766480958403	465.581061734106	442.767312670797	418.081038387066	262.647598206272	261.357471084615	299.134331225333	btl
FBgn0038720	1053.03245356497	-0.457296837243641	0.135541178540188	-3.37385908967917	0.000741222999928983	0.0245858696014783	1186.27503400745	1220.8731342578	1248.22756065203	925.06804669438	868.657194804866	869.093750973287	CG6231
FBgn0040813	59354.3565744099	0.856460493224788	0.254463943889611	3.36574400338749	0.000763375180651996	0.0252400035844873	31925.2548130643	49838.9328820372	44944.2129228187	81241.4378066147	97539.5585995823	50636.7424223426	NA
FBgn0051664	521.465857221627	0.941609836692201	0.280069119308588	3.3620623331011	0.000773626577982449	0.0254977496273454	333.772724622168	436.743267600446	300.777725458321	595.967441713027	906.672826962628	554.861156973173	CG31664
FBgn0051636	326.775369977666	-1.08850118144355	0.323925848258982	-3.36034060663564	0.000778464353852382	0.0255760029167577	358.221045215511	551.200123937115	424.096592896232	201.468639587944	277.514114751664	148.151703477531	CG31636
FBgn0039419	1582.87180863637	-0.662174927178931	0.19713043822144	-3.35906992929776	0.000782052748646158	0.0256128442790045	2357.66848156678	1569.26374082643	1892.89448555103	1233.07245904872	1105.30450498694	1339.02717983832	CG12290
FBgn0052579	259.749033330452	0.923177782929545	0.275220597816525	3.35431937236391	0.000795604773229951	0.0259747445146961	164.760421389923	157.629179340851	215.557369911797	388.16994433698	285.117241183216	347.260043819945	CG32579
FBgn0027657	4009.7490205291	0.452463087695528	0.134928936280565	3.35334362048698	0.000798415166789548	0.0259847845191507	3116.629390421	3811.21251450872	3230.35277142237	4405.939830151	4837.48919207524	4656.87042459628	glob1
FBgn0030000	424.876052982366	-0.74197866275896	0.221442876269513	-3.35065491949227	0.000806206995878265	0.0261563782225255	593.137517003725	465.859485440476	536.386943734005	323.8265568246	355.446160675076	274.599654216315	CG2260
FBgn0038074	1531.24992499484	0.982874468207087	0.293419829770963	3.34972066807583	0.000808930925296424	0.0261629933533566	808.920520501495	1337.33800561792	940.43168826635	1852.24571265146	2831.21420494934	1417.34941798249	Gnmt
FBgn0046878	29.4879584439374	2.08671641541352	0.623627405502594	3.34609479474654	0.00081958371292562	0.0264252115142664	10.6297046058015	11.0440826289768	12.0311090183328	48.5212430421225	47.5195401972027	47.1820711711882	Obp83cd
FBgn0250757	1676.28417573583	-0.461686201747895	0.138020570370731	-3.34505357069443	0.000822666789773689	0.0264424972490107	1940.98406101936	2001.99097837998	1883.87115378728	1376.52656891239	1302.9857922073	1551.34650010867	kumpel
FBgn0033224	4204.51698563924	0.334186649616557	0.100329780009758	3.33088191346629	0.000865713184049383	0.0277402292493849	3799.05642611346	3684.70756803135	3675.50380510068	4666.47780909457	4763.3587093676	4637.9975961278	Nop17l
FBgn0034063	786.965531020904	0.521059928977559	0.156601863043357	3.32729074131958	0.000876948253747008	0.0280137746781583	657.978715099114	653.608890133082	627.622853789696	906.081473330071	1006.46386137675	870.03739239671	CG8389
FBgn0051414	1477.13230329278	0.47343013600672	0.142380691940498	3.32510068292526	0.000883866104851693	0.028148153069234	1281.94237545966	1264.04545726198	1165.0123899419	1623.3520226484	1883.67457341712	1644.76700102762	Gba1b
FBgn0025643	6112.70395735458	-0.654463184830707	0.196989250747328	-3.32232942837154	0.000892692320827152	0.0283422986997783	5930.31219957667	8013.98795859026	8482.93445034284	5312.02130348107	3816.76946863932	5120.19836349734	CG3588
FBgn0051146	532.553943414784	-0.730142539180944	0.220400115727968	-3.31280469962245	0.000923654535528787	0.0292359188654264	789.787052211053	546.180086378489	657.700626335528	399.772850281836	368.751631930293	433.131413351508	Nlg1
FBgn0030607	1416.73338050787	0.718998068340409	0.217554134705928	3.30491566759829	0.000950049818288264	0.0299799915303002	997.066292024182	1237.94126195713	977.527607739543	1583.26925665709	2239.12073409219	1465.47513057711	dob
FBgn0016122	4460.00316725161	0.580587026418327	0.175862931917246	3.30136100933156	0.000962169935284761	0.0302704492973527	3664.05917761978	3786.11232671559	3273.46424540472	5005.07170075807	6531.08560470354	4500.22594830793	Acer
FBgn0001220	14576.1218920899	0.366589759167655	0.111266375702501	3.29470387485097	0.000985254456230442	0.0309030566905875	12206.0897988419	12471.78131065	13523.9691290243	17559.4159330916	15742.2732765293	15953.2019044022	Hsc70-5
FBgn0029990	14841.8807657507	0.55551112600029	0.168685622263009	3.29317412206095	0.000990631044224832	0.0309781069311512	11540.6702905187	13272.9793050067	11244.0739700502	16651.2248404988	21375.2395715057	14967.0966169243	CG2233
FBgn0086370	3426.07744904957	0.365507208672084	0.111093957618595	3.29007280420178	0.00100161463589923	0.031227516966684	3013.52125574473	2999.97444503479	2969.67874269182	3849.00034479794	4068.6230316845	3655.66687434366	sra
FBgn0028490	16755.1365998625	0.383164202940617	0.116561851480061	3.28721788540019	0.00101182513546071	0.0314514028633327	13822.8678693843	14999.872225174	14806.2848318949	19684.8573402628	20024.7342391012	17192.2030933576	CG31705
FBgn0038465	5324.36490702917	0.604971681659514	0.184456395836859	3.2797544314732	0.0010389747880904	0.0321989141789687	4891.79005958986	4180.68727882358	3600.3093737361	5410.11859919666	7608.8287763761	6254.45535445271	Irc
FBgn0034511	3609.85991754391	0.830786039223847	0.25339754665423	3.27858754038169	0.00104327999985767	0.0322361099956022	2115.3112165545	3436.71771263524	2242.79923950088	3933.38511530598	3862.38822722864	6068.55799403823	GNBP-like3
FBgn0051008	13.5323291382193	-4.75630981143035	1.45346096194563	-3.27240286183088	0.00106637509024562	0.0328519471422256	37.2039661203053	23.0921727696788	18.0466635274992	0	2.85117241183216	0	CG31008
FBgn0036157	626.928834114652	0.75297377291621	0.230327699488636	3.26914120441411	0.00107874452950908	0.0331346914359861	413.495509165679	562.244206566092	425.099185314427	701.448404848076	715.644275369873	943.641423423764	CG7560
FBgn0032358	1300.32002192404	0.458104167754587	0.140316601967446	3.2647894926993	0.00109545456605962	0.0335487000142508	1011.9478784723	1170.67275867154	1103.85425243204	1554.78939661062	1525.37724033021	1435.27860502754	Ppt2
FBgn0038279	1370.97922095388	-0.675491747039063	0.207177518048319	-3.26044907479547	0.00111235940377689	0.0339662215588578	2023.89575694461	1595.36793613129	1439.72271252716	927.17766595708	1259.26781522587	980.443438937291	Sdr
FBgn0011230	18638.450496335	-0.684437750641779	0.210191741537606	-3.256254244981	0.00112892612566983	0.0343058441841699	29300.7807458919	17491.8188692758	22143.2561482416	14251.5329291765	12227.7280835442	16415.5862018798	poe
FBgn0031765	302.80720854734	1.2797354607843	0.393052241898044	3.25589151865533	0.00113036931001113	0.0343058441841699	241.294294551694	161.645209387751	127.329237110689	248.935072998716	479.947355991748	557.692081243444	CG9109
FBgn0031913	1360.31684251179	1.0351458883423	0.318004225778273	3.25513249331489	0.00113339477510791	0.0343058441841699	687.741887995358	1186.73687885914	802.073934555522	1611.74911670355	2650.63995219997	1222.9592847572	CG5958
FBgn0264475	36.7412201136595	-3.75280142520889	1.15541726854953	-3.24800531146641	0.00116217101167187	0.0350163819073227	63.7782276348091	126.504946477371	15.038886272916	0	3.80156321577622	11.3236970810852	lncRNA:CR43883
FBgn0267667	33.2062118239098	-3.8023283254613	1.17079304285273	-3.24765196434428	0.00116361507975595	0.0350163819073227	41.4558479626259	125.500938965646	19.0492559456937	0	2.85117241183216	10.3800556576614	asRNA:CR46005
FBgn0266745	26.2426379787444	-3.42851799898851	1.05626549541548	-3.24588658236906	0.00117085475892458	0.0351324107143208	47.8336707261068	67.268503285586	29.0751801276377	0	9.50390803944055	3.77456569369506	CG45218
FBgn0032290	648.882184952252	0.513055701967967	0.158692911088138	3.23300958089436	0.00122493454476075	0.0366491943622655	512.351761999633	544.172071355039	547.415460334144	793.216842775568	729.900137429034	766.236835820096	CG6443
FBgn0260746	3577.45711951938	0.53289588485704	0.165170544521389	3.22633727703206	0.00125385506535362	0.037406676116383	3031.59175357459	3174.67175207497	2566.63659057767	3554.70845765115	4497.24928426327	4639.88487897465	Ect3
FBgn0035611	41.5206151387864	4.56964632114758	1.4197275306831	3.21867838890812	0.00128782837873689	0.0382006692229896	0	0	10.025924181944	179.317637329583	46.5691493932587	13.2109799279327	CG13285
FBgn0050486	43.1480633172772	-3.50759641340257	1.08974680846957	-3.21872602529445	0.00128761447226634	0.0382006692229896	147.752894020641	67.268503285586	23.0596256184713	0	6.65273562760838	14.1546213513565	CG30486
FBgn0264390	86.4488291265477	6.92982677481502	2.15374914246316	3.21756449634132	0.00129283956315534	0.0382400579620477	4.25188184232061	0	0	45.3568141480711	13.3054712552168	455.778807513678	lncRNA:CR43838
FBgn0020414	4920.58406484676	0.475478030560877	0.148018464291455	3.21228863464384	0.00131682004790046	0.0388387094809732	3900.03861986858	4134.50293328423	4316.1603603269	5987.09946754538	6346.7097887384	4838.99321931706	Idgf3
FBgn0000287	1092.22702294084	-0.493712729847665	0.153824952194453	-3.20957505791097	0.00132931335057112	0.0390920396478724	1235.17167519414	1206.81702909365	1389.59309161744	984.137386050007	853.450941941761	884.192013748067	salr
FBgn0266227	2978.75955516206	-0.580120302957236	0.180790884771381	-3.20879176895908	0.00133293989937843	0.0390920396478724	4389.00503173545	2900.577701374	3419.84273846111	2336.40333344133	2392.13365352719	2434.59487243331	lncRNA:CR44922
FBgn0030707	260.121913757163	-0.724053265293007	0.225831448773707	-3.20616667530012	0.00134516048270485	0.0393057391581913	301.883610804763	347.386599056907	322.834758658598	199.359020325243	201.48285043614	187.784643261329	CG8916
FBgn0053926	2699.70107007673	0.671576076038118	0.209500706902678	3.20560291164122	0.00134779841459412	0.0393057391581913	1884.64662660861	2411.62604316384	1951.04484580631	3085.31817170018	4200.72735343272	2664.84337974871	Srg3
FBgn0040658	119.026407073293	1.45265855458825	0.453949531217203	3.2000441782441	0.00137406524105984	0.0399595107358076	42.5188184232061	83.3326234731886	65.1685071826362	165.605112122027	117.848459689063	239.684921549636	CG13516
FBgn0036442	20.0695550842365	4.79303535274425	1.50314583848494	3.18866954225498	0.00142929167040801	0.0413340003403231	4.25188184232061	0	0	22.1510022583603	83.6343907470768	10.3800556576614	CG13473
FBgn0038274	585.697577124231	-0.524185597857512	0.164356793931443	-3.1893150585315	0.00142610357628096	0.0413340003403231	659.041685559694	710.837318301416	702.817285154276	493.650907472029	458.088367501034	489.749898756933	Nup93-2
FBgn0051778	1369.06113663496	0.516578746990008	0.162160798019081	3.18559573769009	0.00144456298744474	0.0416595914879204	1136.31542236018	1178.70481876534	1064.75314812246	1507.32296319985	1858.96441251457	1468.30605484738	CG31778
FBgn0052580	436.990627237951	-1.13096945842586	0.355208613434084	-3.18395842795555	0.0014527587470817	0.041779892831585	791.912993132213	365.45873426796	642.661740062612	300.62074493489	189.127769984867	332.161781045165	Muc14A
FBgn0038832	432.367844345916	-0.713435382951084	0.224244255741982	-3.18151018223615	0.00146509372689248	0.0420182405320379	578.255930555603	580.316341777145	453.17177302387	282.688981201931	341.190298615916	358.58374090103	CG15695
FBgn0020378	298.705759667977	-0.936986789648542	0.294765061802203	-3.17875797056739	0.00147907536999497	0.0421861551958456	512.351761999633	344.374576521731	320.829573822209	178.262827698233	196.730896416419	239.684921549636	Sp1
FBgn0038662	1646.85460227181	0.695188921362561	0.218695670486242	3.17879599452927	0.00147888136790903	0.0421861551958456	1219.22711828543	1450.79085444286	1102.85166001384	1714.06565094455	2608.82275682643	1785.36957311776	Mpc1
FBgn0039856	1035.68245600057	0.466244635498686	0.146861499099009	3.17472338467933	0.00149979399579425	0.0426598938748928	853.565279845862	930.714963369227	825.133560173993	1146.57806927798	1184.18694171429	1273.91592162208	CG1774
FBgn0030317	26243.2273724366	0.410689069557499	0.129419375158119	3.17331982986116	0.00150706406829232	0.0427495605382811	24265.4896741237	21812.0631922292	21521.648848961	28645.4651585852	33580.1582757553	27634.5390849649	pkm
FBgn0032377	216.585316872054	0.874205202431354	0.275577131414649	3.17227049263379	0.00151252057357948	0.0427874348634937	186.019830601527	134.537006571172	138.357753710828	256.318740418169	288.918804398993	295.359765531638	CG14937
FBgn0051102	722.251299165758	0.586399700429861	0.18494032850572	3.17075083172963	0.00152045500802802	0.042895010579747	544.240875817038	565.256229101268	622.609891698724	948.27385858409	911.424780982348	741.702158811078	CG31102
FBgn0031700	892.24854007463	0.609439601769562	0.19241297706974	3.1673518649871	0.00153834061914282	0.0432785186709963	596.326428385465	852.402377454665	670.734327772055	1057.97406024454	1065.38809122129	1110.66595536977	CG14022
FBgn0031970	692.612464353429	0.830308136214469	0.262209072791537	3.16658812517363	0.00154238604394805	0.0432785186709963	368.850749821313	671.681025344135	455.176957860259	875.491994020906	804.03062013667	980.443438937291	CG7227
FBgn0266162	82.1215784322484	6.92178458720985	2.18897748455188	3.16210862654297	0.00156631124324685	0.0438313836317758	0	4.01603004690066	0	43.2471948853701	9.50390803944055	435.962337621779	lncRNA:CR44868
FBgn0036620	2763.68650833694	0.627749770934972	0.198752391052398	3.15845141591014	0.00158609744400605	0.0442657625367495	1901.65415397789	2383.51383283554	2229.76553806435	3505.13240497768	3982.13746852559	2579.91565164057	CG4842
FBgn0035806	873.602171779968	1.34723533222572	0.427066588787624	3.1546259239111	0.00160704010534668	0.0443726834310767	372.039661203053	731.921476047645	374.969564404707	693.009927797272	2126.97461922679	942.69778200034	PGRP-SD
FBgn0037070	2139.53324312889	0.445076202563778	0.141110885246503	3.15408837373733	0.00161000323595132	0.0443726834310767	1664.61174126852	2031.10719622001	1740.50043798548	2377.540909064	2586.01337753177	2437.42579670358	CG11309
FBgn0052792	74.2095296542391	-2.09965399885521	0.665905614645692	-3.15308048569672	0.00161557256183269	0.0443726834310767	104.171105136855	203.813524880208	53.1373981643033	17.9317637329583	20.9085976867692	45.2947883243407	ppk8
FBgn0262366	74.6455668990932	1.61276026974037	0.511435918999015	3.15339656412258	0.00161382408950165	0.0443726834310767	36.1409956597252	49.1963680745331	25.0648104548601	75.9462934572353	152.062528631049	109.462405117157	CG43064
FBgn0266313	121.065281674495	-1.07825190269696	0.3416825480992	-3.15571254281302	0.00160106567429514	0.0443726834310767	167.949332771664	176.705322063629	148.383677892772	69.6174356691323	68.4281378839719	95.3077837658002	lncRNA:CR44978
FBgn0267455	27.6667295512309	2.14818304177251	0.680830887361826	3.1552373454979	0.00160367587675217	0.0443726834310767	7.44079322406106	13.0520976524271	10.025924181944	47.466433410772	36.1148505498741	51.900278288307	lncRNA:CR45805
FBgn0033366	2109.95537897262	0.639369103886472	0.202831122460669	3.1522238605688	0.00162031998252079	0.0443856518694745	1778.34958055059	1809.22153612875	1362.52309632619	2119.11254938313	3111.57949211283	2478.94601933423	Ance-4
FBgn0264979	777.619579056721	0.949414754263686	0.301603455910036	3.14789083367428	0.00164453097128376	0.0449303172207052	380.543424887694	696.781213137264	514.329910533729	1012.61724609647	739.404045468474	1322.04163421669	CG4267
FBgn0010194	869.044125259806	-0.632441380778509	0.201028895183459	-3.14602226809903	0.00165507403862085	0.045099681545831	1278.75346407792	906.618783087823	984.545754666903	640.269446229747	655.769654721398	748.307648775045	Wnt5
FBgn0267802	21.0030447858714	-4.27375509765023	1.35898614385692	-3.14481138528827	0.00166193941354856	0.0451682067839296	23.3853501327633	39.1562929572814	57.147767837081	6.32885778810294	0	0	lncRNA:CR46127
FBgn0037879	30.7482991401707	4.45200470088774	1.41615938738982	3.14371725423747	0.00166816536205119	0.0452190412240613	0	0	8.02073934555522	124.467536499358	14.2558620591608	37.7456569369506	scpr-C
FBgn0038095	187.4943014411	1.32901936832924	0.423184962674684	3.14051652480596	0.00168650192737277	0.0455970390885004	73.3449617800305	137.549029106348	109.28257358319	278.469742676529	365.900459518461	160.41904198204	Cyp304a1
FBgn0037647	881.480750013	0.650824000634089	0.207422315454567	3.13767590149501	0.00170293059589306	0.045921624536524	701.5605039829	755.013648817324	601.555450916642	895.533377016566	1287.77953934419	1047.44198000038	RagA-B
FBgn0031926	299.262269561571	-0.828116505346828	0.264002782073361	-3.13677188870196	0.00170818972569595	0.045944108114444	367.787779360732	341.362553986556	439.135479169148	263.702407837622	198.631678024307	184.953718991058	CG6739
FBgn0020304	7773.34825469922	0.336649587440119	0.107377684217373	3.13519135650769	0.00171742043690265	0.0460730206096209	7237.76586609025	6753.95853137518	6620.11773733764	8482.77905532064	8419.51213214038	9125.95620593122	drongo
FBgn0039186	2857.7158542583	-0.528413991583327	0.168617071516369	-3.13381075137477	0.0017255210366662	0.0461710293883207	4024.40616375645	2926.68189667885	3175.21018842167	2194.00403320902	2288.54105589728	2537.4517875865	CG5746
FBgn0051810	20.8141463643717	4.29477433529447	1.37193954432431	3.13043993305818	0.00174544691003456	0.0465841383547014	0	0	6.01555450916642	61.1789586183284	18.057425274937	39.6329397837981	CG31810
FBgn0032400	30864.8064300725	0.463934911223103	0.148372794282048	3.12681926270925	0.00176708524122815	0.0470407153190528	22362.7725496852	28126.2664334688	27343.7030214159	39864.4203976291	35422.9660446028	32068.7101336332	CG6770
FBgn0004865	1419.95712949188	-0.624434592909543	0.199834678130189	-3.12475591700222	0.00177952652462158	0.0470822874405534	2018.58090464171	1473.88302721254	1675.33193080285	1094.89239734181	1309.63852783491	947.415989117459	Eip78C
FBgn0037537	3651.40308346413	0.406147576379156	0.13002722702339	3.12355793226366	0.00178678686684435	0.0470822874405534	2895.53153462033	3206.79999245018	3319.58349664167	4462.89955024392	3828.17415828665	4195.42976854205	CG2767
FBgn0259145	1938.13293864006	-0.767408924345548	0.245631316977601	-3.1242307934844	0.00178270567152528	0.0470822874405534	2998.63966929661	1740.94902533143	2585.68584652336	1630.73569006786	1118.60997624215	1554.17742437894	CG42260
FBgn0263517	30.7080564466302	-2.12985126960728	0.681576716491848	-3.12488853869579	0.00177872444520922	0.0470822874405534	44.6447593443664	50.2003755862582	55.1425830006921	10.5480963135049	17.107034470993	6.60548996396635	mir-4976
FBgn0034909	2665.55886286885	0.417646756191377	0.133764957878845	3.12224339478844	0.00179478489597997	0.0471733083292761	2247.11955366644	2459.81840372665	2140.53481284505	2801.5743808669	3084.9685496024	3259.33747650568	pippin
FBgn0034394	5425.95854177768	-0.793128205807813	0.254534921409327	-3.11598974874003	0.00183328645433764	0.0479554078533684	5244.69625250247	7967.8036130509	7430.21241123872	4129.57970673717	5092.19392753224	2691.26533960457	CG15096
FBgn0035524	443.817427258868	0.807061561154871	0.25901307705557	3.11591047961536	0.00183377932169016	0.0479554078533684	344.402429227969	245.981840372665	377.97734165929	663.475258119458	484.699310011468	546.368384162359	CG11583
FBgn0033458	323.247329565174	1.01260766248026	0.325178049564148	3.11400989038931	0.00184563302952644	0.0481441259109134	263.616674223878	154.617156805675	224.580701675546	457.787380006113	529.367677796838	309.514386882995	Lime
FBgn0030060	1922.87852075201	0.524516214801428	0.16861290189084	3.11077153005172	0.00186599251436424	0.0485532187572168	1550.87390198644	1692.75666476863	1487.84714860049	2131.77026495934	2681.05245792618	1992.97068627099	CG2004
FBgn0001218	19960.8597908343	0.456003333779845	0.14669952924989	3.10841715792476	0.00188092369245045	0.0486976303616472	18431.9077864598	15843.2385350231	16221.9453263854	22467.4451477654	26544.4151541574	20256.2067952145	Hsc70-3
FBgn0262476	5944.57330676505	-0.560240737577626	0.180197483331757	-3.10903752493691	0.00187697877825998	0.0486976303616472	8695.09836754564	6028.06110039789	6530.88701211834	4329.99353669376	4733.89659444534	5349.50322938932	CG43066
FBgn0033744	1371.12805120355	-0.38448365248294	0.123812990008834	-3.10535794713872	0.00190048882710511	0.0489599876005093	1555.12578382876	1587.33587603748	1515.91973630994	1168.72907153634	1192.74045894979	1206.91738055899	Dh44-R2
FBgn0038397	137.714545269772	1.39003834899078	0.447599882350162	3.1055377890009	0.00189933350018735	0.0489599876005093	98.8562528339541	48.1923605628079	81.2099858737466	222.564832214953	250.90317224123	124.560667891937	CG10185
FBgn0031865	916.507472269638	-1.02882055116982	0.331824738483832	-3.10049382053519	0.00193198245022979	0.0496481232630834	801.479727277434	1643.56029669409	1245.21978339745	625.50211139084	392.511402028895	790.771512829114	Nha1
FBgn0031012	359.997121848557	0.711209024751047	0.229765476590099	3.09536939711723	0.00196567919442767	0.0502652251146504	233.853501327633	294.174200935473	290.751801276377	501.034574891483	444.782896245818	395.385756414557	CG8051
FBgn0040383	1104.4208616142	0.419232159215676	0.135437751601821	3.0953862882204	0.00196556724256567	0.0502652251146504	905.650832414289	971.879271349959	957.475759375655	1301.6350850865	1274.47406808898	1215.41015336981	CG5254
FBgn0037589	49.3525689968188	-2.02182583355224	0.653464437285664	-3.09401050491811	0.00197470494302773	0.0503719575393461	121.178632506137	38.1522854455562	78.2022086191634	26.3702407837622	18.057425274937	14.1546213513565	Obp85a
FBgn0040732	2345.78273506215	0.748583744777192	0.242120446116169	3.09178244458554	0.00198958605561623	0.0506271628171758	1317.02040065881	2129.49993236907	1804.66635274992	3197.12799262333	2181.14689505161	3445.23483692016	CG16926
FBgn0039031	1940.89249099985	0.664216388189846	0.21491219558263	3.09064074464991	0.00199725123682399	0.050697951933268	1275.56455269618	1638.54025913547	1591.11416767452	2536.81716339793	2823.61107851779	1779.70772457722	Gbp3
FBgn0035689	190.665522689134	-0.864974278295141	0.280165763990465	-3.08736608633087	0.00201938734714075	0.0511348278975981	272.120437908519	251.001877931291	215.557369911797	121.303107605306	129.253149336391	154.757193441497	CG7376
FBgn0030746	14.3941674454845	-4.42762491704362	1.43598891259887	-3.08332806625259	0.00204699356179491	0.0517077546436855	41.4558479626259	20.0801502345033	21.0544407820825	0	0	3.77456569369506	CG9981
FBgn0036565	61.0633884545644	-2.99493977695121	0.972887129541523	-3.0784041498859	0.00208112465319489	0.0523153417662695	134.997248493679	136.545021594622	54.1399905824977	0	17.107034470993	23.5910355855941	CG5235
FBgn0040089	507.165024476095	0.6854860551491	0.2226346369689	3.07897308559789	0.00207715446140736	0.0523153417662695	392.236099954076	426.703192483195	347.899569113458	542.172150514152	750.808735115803	583.170399675886	meso18E
FBgn0286827	584.202074580761	-1.09306507042863	0.355377527420684	-3.07578556911591	0.00209948773891888	0.0526494727184924	1054.46669689551	468.871507975652	863.232072065381	380.786276917527	255.655126260951	482.200767369543	lncRNA:CR43334
FBgn0037895	704.650076572966	0.683745143529854	0.222432140692277	3.07394939149454	0.00211245264447638	0.0527642513358563	476.210766339908	579.31233426542	566.464716279837	912.410331118174	1015.96776941619	677.534542018263	bumpel
FBgn0265540	64.8027932865552	-1.52982730331426	0.497715460920428	-3.07369857565835	0.00211422929644734	0.0527642513358563	123.304573427298	66.2644957738608	99.2566494012459	33.7539082032157	25.6605517064895	40.5765812072218	asRNA:CR44390
FBgn0004118	1834.01837765322	-0.379107557968667	0.123451934218308	-3.07089200642468	0.00213420327476885	0.0531282749874079	2099.3666596458	2115.44382720492	2006.187428807	1560.06344476737	1533.9307575657	1689.11814792854	nAChRbeta2
FBgn0033741	686.918139885254	-0.67062668998932	0.218429907552374	-3.07021459425615	0.00213905017768604	0.0531282749874079	1041.71105136855	744.973573700072	744.926166718441	483.102811158524	517.96298814951	588.832248216429	CG8545
FBgn0029882	1554.06738218429	0.695836354113226	0.226895055153771	3.06677619590099	0.002163808008752	0.0536149277968097	914.15459609893	1359.42617087587	1285.32348012522	2018.90563440484	1509.22059666316	2237.37381493774	CG3226
FBgn0085453	2232.41143558138	0.76330192076367	0.24897398103865	3.06578991740176	0.00217095793373274	0.0536640125428889	1358.47624862143	1997.97494833308	1609.16083120202	2727.73770667237	3669.45889402799	2031.65998463136	Mthfs
FBgn0033593	3093.58924707483	-0.774471698286117	0.252771260735389	-3.06392307429627	0.002184550748137	0.0537440897326028	2974.19134870326	3813.22052953217	4925.7365505891	2950.30253888732	1713.55461951113	2184.52989522601	Listericin
FBgn0046685	682.748720260021	0.522633361637544	0.170572721194943	3.06399146344299	0.00218405142123599	0.0537440897326028	587.822664700824	585.336379335771	508.314356024562	754.1888864156	800.229056920894	860.600978162473	Wsck
FBgn0034217	113.094196441962	-1.23416359847015	0.403407244701857	-3.05934911848764	0.00221818489634065	0.0544425427749614	188.145771522687	115.460863848394	172.445895929437	81.2203416139877	71.2793102958041	50.0129954414595	Lhr
FBgn0039595	44.263763520546	2.05839638590664	0.673429407798624	3.05658820667684	0.00223871600844916	0.0548168622634886	23.3853501327633	10.0400751172516	18.0466635274992	63.2885778810294	110.24533325751	40.5765812072218	AstA-R2
FBgn0030251	4749.72368858286	0.585122760991233	0.191607282030134	3.05376056062009	0.00225992374462446	0.0550763575509182	3441.89835135853	4280.08402248438	3676.50639751887	5499.77741786145	7027.18960436234	4572.88633791156	CG2145
FBgn0030439	117.393067718492	-1.41285376927644	0.462634714356431	-3.05392942948921	0.00225865205488244	0.0550763575509182	240.231324091114	106.424796242867	165.427749002076	66.4530067750809	44.6683677853706	81.1531624144437	CG12716
FBgn0027329	3727.99323872671	0.391118605476235	0.128880599023687	3.03473609246921	0.00240746245857099	0.057789477309541	3222.92643647902	3198.76793235637	3255.41758187723	4288.85596107109	4623.65126118783	3778.34025938875	CCT6
FBgn0030593	8190.52797433059	0.423036445686776	0.139284245506822	3.03721676595545	0.00238773681123508	0.057789477309541	7689.52831183682	6364.40361682582	6940.94731115985	9371.9835745491	10325.9960848522	8450.30894675981	CG9512
FBgn0033373	885.560931803072	0.598813095859566	0.19736775848759	3.03399653747001	0.00241337199872671	0.057789477309541	605.893162530686	804.210016891857	702.817285154276	1089.61834918506	916.176735002069	1194.65004205449	Nadk2
FBgn0034982	995.858507089945	0.429408332551086	0.141329712946986	3.03834433394881	0.00237881969927832	0.057789477309541	853.565279845862	808.226046938757	884.286512847463	1195.0993123201	1115.75880383032	1118.21508675716	Naa35
FBgn0037408	315.960115846922	-0.727207597329872	0.23971014021866	-3.03369559863644	0.00241578050012914	0.057789477309541	375.228572584794	440.759297647347	365.946232640957	222.564832214953	212.887540083468	278.37421991001	NPFR
FBgn0039360	627.951931889009	0.494978574869605	0.163056224384643	3.03563127833729	0.00240032704444988	0.057789477309541	492.15532324861	542.164056331589	529.368796806645	746.805218996147	697.586850094936	759.63134585613	CLS
FBgn0263772	1008.02643278374	-0.549334610985317	0.180936271494153	-3.03606682313595	0.00239686237704478	0.057789477309541	1345.72060309447	1038.14376712382	1209.12645634245	842.792895449041	886.714620079803	725.660254612874	CG43689
FBgn0267240	36.2884137679447	1.94942369748946	0.64256731614202	3.03380462796306	0.00241490765254411	0.057789477309541	10.6297046058015	20.0801502345033	14.0362938547216	53.795291198875	40.8668045695944	78.3222381441724	lncRNA:CR45680
FBgn0032849	388.937999256902	-0.656696619487342	0.216852436130777	-3.02831100818858	0.00245924847936931	0.0586940637076141	446.447593443664	479.915590604629	501.296209097201	328.045795350002	324.083264144923	253.839542900993	mRpS18B
FBgn0037720	2512.48025753434	-0.412693679449596	0.13640951559111	-3.02540242637218	0.00248302507271643	0.0591256107911513	3131.51097686913	2807.20500278356	2669.90360965169	2057.93359076481	2074.70312500987	2333.62524012697	CG8312
FBgn0038463	987.031723816887	0.617412159379949	0.204421297059574	3.02029273985098	0.00252530477332434	0.0599947692371929	698.37159260116	867.462490130542	770.993569591496	1207.75702789631	1409.42956224903	968.176100432782	CG3534
FBgn0031860	643.250624121289	0.566090727105121	0.187691507486831	3.01607001129147	0.00256074126192451	0.060697752925343	552.744639501679	495.979710792231	507.311763606368	756.298505678301	873.409148824586	673.759976324567	Daao2
FBgn0034215	920.410815119229	0.466895768658963	0.15485301367306	3.01508997199574	0.00256903035279072	0.0607555196416248	744.079322406106	836.338257267062	737.90801979108	1027.38458093538	1031.1740222793	1145.58068803645	Mtap
FBgn0036146	831.426129779451	0.59110037396877	0.196322366574288	3.01086618037023	0.00260503632075364	0.0613276351067218	694.119710758839	589.352409382671	706.827654827054	1046.37115429969	1124.31232106582	827.573528342641	nkt
FBgn0036549	514.4929483314	0.697937161444893	0.231770956765953	3.01132277824475	0.00260112190214514	0.0613276351067218	344.402429227969	467.867500463927	364.943640222763	595.967441713027	563.581746738824	750.194931621892	CG10516
FBgn0038435	117.450678352064	-1.44664839693939	0.480852553965764	-3.00850725447616	0.00262534534054292	0.0616659170260557	140.31210079658	239.957795302314	135.349976456244	50.6308623048235	95.9894711983495	42.4638640540694	Gyc89Da
FBgn0001125	8921.00013460046	0.584403347673078	0.194340599370678	3.00710890861467	0.00263745253506868	0.0618104564764854	6663.76181737697	8200.73335577114	6550.93886048223	9638.85041128078	13530.7138757515	8941.00248694016	Got2
FBgn0033948	176.721217977736	0.936832892360834	0.312134344796844	3.00137715691165	0.00268761454688733	0.062702953316369	138.18615987542	109.436818778043	116.300720510551	222.564832214953	284.166850379272	189.671926108177	CG12863
FBgn0086691	1415.0447798386	0.835575343887706	0.278378706761484	3.00157779166505	0.00268584404819458	0.062702953316369	780.220318065831	1227.90118683988	1040.69093008579	1972.49401062542	2278.0867570539	1190.87547636079	UK114
FBgn0265310	69.0301954248942	-1.68584910743079	0.561877957613264	-3.00038306288417	0.00269640266027698	0.0627669336748781	69.0930799377099	140.561051641523	106.274796328607	33.7539082032157	46.5691493932587	17.9291870450515	lncRNA:CR44283
FBgn0037007	7146.11106571475	0.297940989452307	0.099521065309011	2.99374799221859	0.00275573455402377	0.0640045551227625	6236.44769222375	6629.46159992126	6366.46185553446	7876.26351729411	7676.30652345613	8091.72520585878	BNIP3
FBgn0004240	7135.10362435289	-7.50966210446329	2.51091541706239	-2.99080648174485	0.00278241760258219	0.0643364355234037	7893.61864026821	34657.3352972409	26.0674028730545	0	206.23480445586	27.3656012792892	DptA
FBgn0037332	2215.47004815824	-0.505878953480989	0.169134873640929	-2.99097958091697	0.00278084087306762	0.0643364355234037	3087.92918798534	2264.03693894025	2448.33068523073	1728.83298578345	1790.5362746306	1973.15421637909	Hcs
FBgn0038299	630.258285794638	1.1087884779313	0.370882995576937	2.98959103316801	0.00279351192316663	0.064449423969591	448.573534364824	476.903568069453	272.705137748878	450.403712586659	1110.05645900666	1022.90730299136	Spn88Eb
FBgn0021872	20618.8637038006	0.380171320263058	0.127280941308461	2.98686760448861	0.00281851754758606	0.0647386043784037	17087.2501538259	18521.9305763058	18143.9149920641	23985.3162072788	25458.1184652494	20516.6518280795	Xbp1
FBgn0041182	5876.14686734931	-0.54113422611868	0.181160347313148	-2.98704564295902	0.00281687663363367	0.0647386043784037	7533.27165413153	7799.13035108108	5564.38792097893	4089.49694074585	5049.42634135476	5221.16799580369	Tep2
FBgn0035091	2848.73334236754	0.315498304034472	0.105670440827041	2.98568172485315	0.00282946964531666	0.0648466972575664	2507.54731650858	2591.34338776265	2516.50696966795	3155.99041700067	3126.78574497594	3194.22621828944	CG3829
FBgn0039203	181.655221200109	-0.81167624961288	0.271979758102927	-2.98432594864546	0.0028420384096733	0.0649912836326612	212.59409211603	232.929742720238	248.642919712212	147.673348389069	120.699632100895	127.391592162208	Jhbp12
FBgn0037171	360.402669456264	-0.920784495340496	0.309579330976481	-2.9743086931422	0.00293649498082438	0.0670037162437775	635.656335426931	402.607012201791	376.974749241095	216.23597442685	219.540275711077	311.401669729842	CG14459
FBgn0052368	114.344606718837	1.70663211504454	0.574105736840226	2.97267908249364	0.00295212937064985	0.0672127349256288	79.7227845435114	24.0961802814039	57.147767837081	213.071545532799	88.3863447667971	223.643017351432	lncRNA:CR32368
FBgn0052667	3143.02617429474	0.858500436399641	0.289060046706829	2.96997266201354	0.0029782625174739	0.0676593467317594	1642.28936159633	2826.28114550634	2234.77850015532	4296.23962849054	5304.13107681177	2554.43733320813	ssp7
FBgn0001227	1334.19032020415	0.569150998791977	0.191762496616008	2.96799952459769	0.00299744794208169	0.0679465164512928	1062.97046058015	921.678895763701	1238.20163647009	1846.97166449471	1545.33544721303	1389.9838167032	Hsp67Ba
FBgn0001253	221.291712512427	1.04198558023192	0.351498945580181	2.96440599135234	0.00303267888057465	0.0681827504238389	192.397653365007	100.400751172516	141.365530965411	315.388079773796	229.994574554461	348.203685243369	ImpE1
FBgn0004898	26.3965828159343	-4.17478954728847	1.40776697194337	-2.9655401998282	0.00302151853809401	0.0681827504238389	44.6447593443664	17.0681276993278	88.2281328011074	8.43847705080392	0	0	fd96Cb
FBgn0038946	2047.75948219031	0.578175593793515	0.195028518244088	2.96456948449917	0.00303106783087176	0.0681827504238389	1373.35783506956	1917.65434739506	1637.23341891146	2547.36525971143	2030.0347572245	2780.91127482983	rdhB
FBgn0265340	46.1202460676044	3.923740476686	1.32368391207599	2.96425788731709	0.00303413896126118	0.0681827504238389	0	14.0561051641523	3.00777725458321	126.577155762059	3.80156321577622	129.278875009056	lncRNA:CR44294
FBgn0013773	391.970780569439	0.789755131625651	0.266692729807119	2.96129231643033	0.00306351026634633	0.0683986313660378	267.868556066198	335.338508916205	258.668843894156	449.348902955309	631.059493818852	409.540377765914	Cyp6a22
FBgn0036248	664.570436363627	0.655402072609457	0.22130535529348	2.96152829984754	0.00306116360246322	0.0683986313660378	430.503036534961	525.095928632261	592.532119152892	938.780571901936	681.430206427887	819.080755531827	ssp
FBgn0039719	11.8321219993792	4.48458791687447	1.5141419237714	2.96180156329358	0.00305844826722592	0.0683986313660378	0	0	3.00777725458321	26.3702407837622	13.3054712552168	28.3092427027129	CG15515
FBgn0032780	42.2468949141672	3.15640582055446	1.06676948228069	2.95884525474637	0.00308794120355172	0.0687961493031629	8.50376368464121	17.0681276993278	0	31.6442889405147	131.15393094428	65.1112582162397	CG13085
FBgn0030260	160.093373552766	0.946347389871101	0.320742340031746	2.950491007135	0.00317269280389096	0.0702756403043523	89.2895186887327	138.553036618073	100.25924181944	203.578258850645	198.631678024307	230.248507315398	CG1537
FBgn0032620	77.0125122045798	-1.27514904337598	0.432209968121039	-2.95029994083542	0.00317465568317677	0.0702756403043523	122.241602966717	87.3486535200893	117.303312928745	52.7404815675245	48.4699310011468	33.9710912432555	CG12288
FBgn0052191	1047.19483962765	0.604528621574048	0.204870909925908	2.9507782329501	0.00316974413141201	0.0702756403043523	740.890411024366	892.562677923671	859.221702392603	1285.81294061625	1497.81590701583	1006.86539879316	CG32191
FBgn0263766	273.331169753149	0.950143391492304	0.322944762821971	2.94212354828026	0.00325969847331762	0.0720046586169863	148.815864481221	217.869630044361	192.497744293325	385.005515442929	445.733287049762	250.064977207297	asRNA:CR43683
FBgn0085479	39.7445719129746	-1.8051595454637	0.613773547494062	-2.94108397605905	0.0032706585275193	0.0720933690715614	86.1006073069923	41.1643079807317	58.1503602552754	18.9865733643088	13.3054712552168	20.7601113153228	CG34450
FBgn0014135	502.276548312968	-0.599602597990215	0.204235254252114	-2.93584278672109	0.00332642861105804	0.0731673344067894	673.923272007816	527.103943655711	614.589152353169	401.882469544537	360.198114694797	435.962337621779	bnl
FBgn0003676	3282.89980543242	0.471153889774588	0.160751700176846	2.93094187654789	0.00337936003505748	0.0741744521859762	2417.19482735926	2740.9405070097	3096.00538738432	4273.03381660083	3383.39126204083	3786.83303219956	CCT1
FBgn0038774	1571.84030305694	-0.579336782091826	0.197766357532611	-2.92940007248854	0.00339616991668589	0.0743861520570314	1605.08539547603	1932.71446007094	2111.45963271741	1493.61043799229	1040.67793031874	1247.49396176622	CG5023
FBgn0000079	1601.04800542332	0.73704094249714	0.251817531390599	2.92688494890335	0.00342375509422524	0.0748324745015715	1075.72610610711	1472.87901970082	1053.72463152232	1587.48849518249	2689.60597516167	1726.86380486549	Amy-p
FBgn0039241	3865.36294608236	0.541725818119816	0.185501154055048	2.92033664631034	0.00349653451497528	0.0761027700932356	2923.16876659542	3747.96004127004	2773.17062872572	4045.19493622913	4274.85783614036	5427.82546753349	CG11089
FBgn0265137	2428.82985499071	0.340704487295299	0.116662338720867	2.92043251516231	0.00349545892778855	0.0761027700932356	2088.73695504	2261.02491640507	2080.37926775339	2633.85964948217	2790.34740037974	2718.63094088386	Spn42Da
FBgn0012344	2977.3517880602	-0.334173553323825	0.114495497481901	-2.9186610886306	0.0035153818974	0.076193517450536	3455.71696734607	3150.57557179357	3355.67682369667	2668.66836731674	2529.94032009907	2703.53267810908	Dh44
FBgn0039870	437.679887088143	0.669697455412802	0.229419647807082	2.91909372982714	0.00351050653334293	0.076193517450536	308.261433568244	396.58296713144	308.798464803876	502.089384522833	486.600091619356	623.746980883108	CG1896
FBgn0003867	1090.88389818224	0.646299333330005	0.221851346786118	2.91320896939647	0.00357735119457592	0.0768945343728514	695.182681219419	1017.05960937759	839.169854028715	1381.80061706914	1075.84239006467	1536.24823733389	tsl
FBgn0033257	274.126060428623	-1.03895662526606	0.356525855149235	-2.91411298861109	0.00356700778700214	0.0768945343728514	330.583813240427	295.178208447198	480.241768315119	247.880263367365	165.367999886265	125.504309315361	sand
FBgn0037064	162.145144377329	1.27314789409794	0.437021316076119	2.9132398060789	0.00357699792524986	0.0768945343728514	86.1006073069923	128.512961500821	70.1814692736082	138.180061706914	230.944965358405	318.950801117232	CG9389
FBgn0038337	597.767903304106	-0.643717542613765	0.220939016403294	-2.91355303872064	0.00357341128643831	0.0768945343728514	729.197735957984	843.366309849138	614.589152353169	398.718040650485	465.691493932587	535.044687081274	CG6125
FBgn0039876	386.74716345102	0.564711304660679	0.193906155259266	2.91229179344834	0.00358787301088051	0.0769613586755401	321.017079095206	293.170193423748	321.832166240403	473.60952447637	432.427815794545	478.426201675848	CG2126
FBgn0015919	332.332203500237	-0.728710969771745	0.25029251442057	-2.91143732947315	0.00359770071752689	0.0770130491739468	476.210766339908	388.550907037639	378.979934077484	231.003309265757	300.323494046321	218.924810234313	caup
FBgn0031055	553.635760751771	0.509407003553385	0.175203501208167	2.9075161172044	0.00364311570473619	0.0778247474209282	430.503036534961	489.95566572188	450.163995769287	645.5434943865	614.902850151803	690.745521946195	et
FBgn0039099	899.250972024211	0.585270441390291	0.201460095817975	2.90514326926113	0.0036708502963277	0.0782561966662715	617.585837597068	831.318219708436	708.832839663443	1103.33087439261	919.027907413901	1215.41015336981	GILT2
FBgn0264273	1862.06759406858	-0.55741704982653	0.19202673553889	-2.9028095919156	0.0036983141668489	0.0786801181971829	2675.49664928024	1793.15741594114	2183.64628682741	1538.96725214036	1353.35650481633	1627.78145540599	Sema2b
FBgn0259729	100.654909040641	-1.59306884762974	0.54899569185327	-2.90178752086733	0.00371040112221862	0.0787758373228502	217.908944418931	152.609141782225	83.2151707101354	34.8087178345662	37.0652413538181	78.3222381441724	CG42383
FBgn0043364	4441.11713547612	-0.385602383298192	0.133131029737603	-2.8964125347652	0.0037745584518785	0.0799744200967399	5178.7920839465	5020.03755862582	4894.65618562507	3766.7251935526	4323.3277671415	3463.16402396521	cbt
FBgn0030575	977.585057047431	0.748228283848763	0.258460297183035	2.89494476329138	0.00379225257250338	0.080185674557495	670.734360626076	887.542640365045	630.630631044279	1028.43939056673	1637.52335519561	1010.63996448685	CG5321
FBgn0030259	677.74426863002	0.578618597039059	0.200015956317329	2.89286218805998	0.00381748756987672	0.0805551950212604	527.233348447755	586.340386847496	517.337687788312	767.901411623156	963.696275199271	703.956501874128	CG1545
FBgn0034030	57.3810462558731	1.37323472494473	0.475857979537965	2.88580791747588	0.00390410350690055	0.0820493979932014	27.6372319750839	39.1562929572814	29.0751801276377	78.0559127199362	71.2793102958041	99.0823494594952	CG8192
FBgn0035952	7.01848688429041	5.22285579718367	1.80949138992991	2.88636675822258	0.00389717722446045	0.0820493979932014	1.06297046058015	0	0	12.6577155762059	11.4046896473287	16.9855456216278	CG5280
FBgn0260642	69.5644143787013	-1.17489573612982	0.407763420909415	-2.88131714588206	0.0039601694285164	0.0830595535492066	95.6673414522136	102.408766195967	91.2359100556907	39.0279563599681	48.4699310011468	40.5765812072218	Antp
FBgn0265760	20.05835604233	3.5637034317626	1.23739329397082	2.88000868367939	0.00397664217997821	0.0832368933720439	7.44079322406106	2.00801502345033	0	17.9317637329583	69.378528687916	23.5910355855941	lncRNA:CR44567
FBgn0010387	2486.78185870688	0.542581503200993	0.188491995928827	2.87853869087294	0.0039952226978737	0.0832899639544674	1628.47074560879	2452.79035114458	1992.15113495228	3101.14031617044	3099.22441166156	2646.91419270366	Acbp2
FBgn0027535	648.96346104774	0.487126173482227	0.169190594683849	2.8791563407675	0.00398740610288108	0.0832899639544674	575.067019173862	550.19611642539	496.283247006229	707.777262636179	783.122022449901	781.335098594877	botv
FBgn0267278	52.7933779949266	-1.73943357849011	0.604810113707754	-2.87599948986735	0.00402750362742033	0.083794674669094	71.2190208588702	110.440826289768	62.160729928053	17.9317637329583	38.9660229617062	16.041904198204	asRNA:CR45714
FBgn0035084	143.711929351073	-1.04684746737479	0.364140721343283	-2.8748431746745	0.00404228220695241	0.0839339477451599	200.901417049649	233.933750231963	146.378493056383	72.7818645631838	95.0390803944055	113.236970810852	CG15861
FBgn0267673	54.4253017343002	-1.72336673152733	0.599683269194325	-2.87379491817852	0.0040557222370234	0.0840449266762015	48.896641186687	105.420788731142	96.2488721466627	30.5894793091642	14.2558620591608	31.1401669729842	lncRNA:CR46009
FBgn0011693	15890.9129443214	0.351223077863446	0.122253057376793	2.87291856252683	0.0040669893869355	0.0841105255282158	12750.3306746589	15052.0806157837	14095.4468073951	18522.4571265146	16483.5781036057	18441.5843379706	Pdh
FBgn0014031	3316.31994019206	0.676544447110981	0.235701516687726	2.870344054711	0.00410025389875494	0.0846298925981586	2185.46726695279	3092.34313611351	2380.15440079351	3775.1636706034	5361.15452504841	3103.63664164076	Agxt
FBgn0030429	12.8334569671335	-4.2483882093374	1.4821693705472	-2.86633113175788	0.00415259638475714	0.0852020862975268	35.078025199145	16.0641201876026	22.0570332002769	0	3.80156321577622	0	CG4661
FBgn0051755	94.2893701293477	-1.32691372094513	0.462739154309284	-2.86751987288772	0.00413702821691571	0.0852020862975268	162.634480468763	92.3686910787151	149.386270310966	67.5078164064313	58.9242298445314	34.9147326666793	SoYb
FBgn0052091	348.676664599232	-0.72851648688233	0.254121726486194	-2.86680126471559	0.00414643301680985	0.0852020862975268	511.288791539053	439.755290135622	353.915123622624	224.674451477654	268.010206712223	294.416124108214	CG32091
FBgn0030759	348.326169314804	0.701705263332138	0.244988677625361	2.86423548277277	0.00418017123994947	0.0855986939115491	251.923999157496	293.170193423748	250.648104548601	408.21132733264	520.814160561342	365.189230864997	CG13014
FBgn0283461	601.992791616256	2.48483428462458	0.868356017131771	2.86153862655565	0.00421590127645603	0.086160407583005	79.7227845435114	349.394614080357	118.30590534694	493.650907472029	588.29190764137	1982.59063061333	Drs
FBgn0040343	61.194448174528	-1.90362685508895	0.666512272922816	-2.85610172899156	0.00428877695486721	0.087423349075358	140.31210079658	109.436818778043	40.1036967277761	15.8221444702573	21.8589884907133	39.6329397837981	CG3713
FBgn0052695	1355.67073622231	0.629341980781922	0.220382883838387	2.85567540373705	0.00429453939784556	0.087423349075358	854.628250306442	1265.04946477371	1073.77647988621	1788.95713477043	1307.73774622702	1843.87534137003	CG32695
FBgn0039627	236.589525642802	1.19351122366803	0.418234614927632	2.85368829137814	0.00432149101728752	0.0877256465944474	113.737839282076	201.805509856758	116.300720510551	249.989882630066	499.905562874573	237.797638702789	CG11837
FBgn0052232	36.0872238403052	-1.87358285247894	0.656628952885365	-2.85333572978471	0.00432628887077221	0.0877256465944474	80.7857550040915	33.1322478869304	56.1451754188866	18.9865733643088	15.2062528631049	12.2673385045089	t-Grip128
FBgn0000053	2557.88576875009	0.511294600557071	0.179247218908398	2.8524548591092	0.00433829736101619	0.087783594149223	1946.29891332226	2478.89454644943	1902.92040973298	2556.85854639359	3096.37323924973	3365.96895735257	Gart
FBgn0028523	859.675775382464	0.559989198243021	0.196357441905566	2.8518868081014	0.00434605734855525	0.087783594149223	657.978715099114	785.133874169079	641.659147644418	919.793998537627	1209.84749342078	943.641423423764	CG5888
FBgn0025592	1775.1875395578	0.380458329937919	0.133522764906246	2.84938924238921	0.0043803254092537	0.0880309261967543	1503.04023126033	1619.46411641269	1504.8912197098	1961.94591431191	2175.44455022794	1886.3392054241	Gk1
FBgn0033729	19.9871143705168	3.99954228900014	1.40377110258022	2.84914134622711	0.00438374001576979	0.0880309261967543	0	0	7.01814692736082	56.9597200929264	38.0156321577622	17.9291870450515	Cpr49Af
FBgn0035639	1365.56490850063	0.404482793381699	0.14195130829117	2.84944744962846	0.00437952399241871	0.0880309261967543	1074.66313564653	1245.97332205093	1205.11608666967	1647.61264416947	1513.97255068288	1506.05171178433	kri
FBgn0031145	2830.07525905909	0.437380954269679	0.153663750421408	2.84635089974183	0.00442234335788865	0.0886346886903473	2674.43367881966	2197.77244316638	2341.05329648393	3197.12799262333	3648.55029634123	2921.51384691997	Ntf-2
FBgn0023549	662.97119747256	0.564436620265004	0.198521160364198	2.84320633241068	0.00446621466318748	0.0893415041102358	528.296318908335	593.368439429572	483.249545569702	687.735879640519	906.672826962628	778.504174324605	Mct1
FBgn0020416	2311.55749601947	0.480621363232009	0.169486906622243	2.83574331970805	0.00457191740717605	0.0907564943045923	1765.59393502363	2226.88866100641	1797.64820582256	2535.76235376658	2462.46257301905	3080.98924747859	Idgf1
FBgn0036188	480.285777270953	0.594675334395897	0.20959642912157	2.83723981791204	0.0045505418042393	0.0907564943045923	359.284015676091	369.47476431486	419.08363080526	624.44730175949	622.505976583356	486.918974486662	Polr3H
FBgn0040528	149.411363397514	-0.839357549296667	0.295867886898907	-2.83693359929752	0.00455490837270383	0.0907564943045923	181.767948759206	198.793487321583	194.502929129714	106.535772766399	93.1382987865174	121.729743621666	CG15864
FBgn0266735	26.245164653811	-3.219443093638	1.13514301148785	-2.83615637946644	0.00456600829734857	0.0907564943045923	31.8891138174045	83.3326234731886	27.0699952912489	0	11.4046896473287	3.77456569369506	asRNA:CR45208
FBgn0031741	143.027168550984	1.16181326391007	0.410099727131506	2.83300179699344	0.00461131267608188	0.090843734730706	94.6043709916335	109.436818778043	61.1581375098586	131.851203918811	219.540275711077	241.572204396484	CG11034
FBgn0037150	549.069592279676	0.572671961763275	0.202061314997508	2.83414943513725	0.00459478403054851	0.090843734730706	467.707002655267	386.542892014188	470.215844133175	701.448404848076	699.487631702824	569.01577832453	CG7133
FBgn0052373	124.156455658388	-4.92303014885779	1.73692257978263	-2.83434057807798	0.00459203634810573	0.090843734730706	549.555728119938	151.6051342705	20.0518483638881	0	19.0078160788811	4.71820711711882	CG32373
FBgn0259680	1690.46770185048	-0.70529382743194	0.24890796122996	-2.83355270738141	0.00460337158324232	0.090843734730706	2712.70061540055	1516.051342705	2058.32223455311	1299.5254658238	1046.3802751424	1509.82627747802	NA
FBgn0037612	1730.60408417615	-0.441271929357359	0.15585486195474	-2.83130037666393	0.00463591616537532	0.0911554576305428	1780.47552147175	2138.5359999746	2060.3274193895	1553.73458697927	1302.03540140335	1548.5155758384	CG8112
FBgn0034496	479.28551217379	-0.517958572927435	0.183221372128624	-2.8269549938957	0.00469929319935679	0.0922269602943709	528.296318908335	600.396492011648	564.459531443449	397.663231019135	368.751631930293	416.14586772988	NA
FBgn0263200	1346.48845294318	0.593906309226284	0.210325995064215	2.82374182537426	0.00474666028732463	0.0929808058547251	960.925296364457	1203.80500655847	1054.72722394051	1582.21444702573	1992.01912506674	1285.23961870317	Galt
FBgn0040608	66.9896553767164	-1.32105573196432	0.468413967715157	-2.82027399483454	0.00479826599535419	0.0938146846775277	72.2819913194503	111.444833801493	103.267019074023	41.1375756226691	28.5117241183216	45.2947883243407	CG14246
FBgn0020389	1060.05739958566	-0.399155959556654	0.141666296452588	-2.81757884233419	0.00483872332141872	0.094427867524378	1149.07106788714	1272.07751735578	1196.09275490592	916.629569643576	871.508367216698	954.965120504849	Papss
FBgn0016930	5397.87971534959	-0.569831830482666	0.202434040007042	-2.81490124122823	0.00487922256489717	0.0950395659826687	8234.83215811444	5440.71670603867	5675.67567939851	3901.74082636546	4099.98592821465	5034.32699396578	Dyrk2
FBgn0001323	488.974516554397	-0.70374172287656	0.250170068690224	-2.81305324238439	0.0049073524995566	0.0951409478935105	750.457145169587	473.891545534278	593.534711571086	377.621848023475	324.083264144923	414.258584883032	knrl
FBgn0003710	2410.24047331452	0.614348493546552	0.218448404576418	2.81232767406933	0.00491843702711975	0.0951409478935105	2444.83205933435	1505.00726007602	1764.56265602215	2757.27237635018	2591.71572235544	3398.05276574897	tipE
FBgn0038126	49.6114230829026	-1.55131793677275	0.551589173892624	-2.81245174887123	0.00491653992915399	0.0951409478935105	56.337434410748	87.3486535200893	78.2022086191634	27.4250504151127	32.3132873340979	16.041904198204	CG8483
FBgn0040064	4206.14765703917	0.528287370251716	0.187858576127618	2.81215465985878	0.0049210835117333	0.0951409478935105	2799.86419316812	4312.21226285958	3221.32943965862	4781.45205891177	5389.66624916673	4732.36173847018	yip2
FBgn0032507	1411.8616389629	0.897669434862585	0.319436771279534	2.81016312325875	0.00495163961397916	0.0953764795405041	677.112183389557	1042.15979717072	1239.20422888828	2330.07447565323	2086.1078146572	1096.51133401841	CG9377
FBgn0037831	1206.19070841433	-0.606436304412447	0.215791188999194	-2.81029224235245	0.00494965335288774	0.0953764795405041	1826.1832512767	1270.06950233233	1272.2897786887	831.189989504186	942.787677512502	1094.62405117157	Cap-H2
FBgn0083981	194.245402974501	-1.03539613998393	0.36865816167881	-2.80855341780282	0.00497646257171246	0.0955859959777516	355.032133833771	182.72936713398	245.635142457629	126.577155762059	100.74142521807	154.757193441497	RunxA
FBgn0263511	352.928700882963	-0.784630594851696	0.279400538367168	-2.80826443441061	0.00498093082488573	0.0955859959777516	546.366816738198	367.46674929141	426.101777732621	247.880263367365	318.380919321258	211.375678846923	Vsx1
FBgn0265991	8958.47380549725	-0.435036833271071	0.155009141019218	-2.80652373408828	0.00500792231240807	0.0959266594970859	12128.4929552195	8799.12183275934	9969.77900652514	7492.31281148253	7251.48183409314	8109.65439290383	Zasp52
FBgn0035708	802.871663196984	-0.41341025306516	0.147366727230914	-2.80531610379982	0.00502672558724822	0.0959740103181497	918.406477941251	946.77908355683	886.291697683852	671.913735170262	675.727861604223	718.111123225484	axed
FBgn0036641	427.076656289276	0.574722461330828	0.204879155208722	2.80517781687124	0.00502888283693638	0.0959740103181497	378.417483966534	348.390606568632	302.78291029471	470.445095582318	515.111815737678	547.312025585783	Smn
FBgn0040531	302.663881449955	0.91196537462669	0.325429734862816	2.80234187884253	0.00507330792427745	0.0966441887520156	160.508539547603	275.098058212695	194.502929129714	379.731467286176	304.125057262097	502.017237261442	CG11741
FBgn0052218	238.086554486648	-0.928299602964254	0.331651935799034	-2.79901759272939	0.00512583446264559	0.0974659585919167	399.676893178137	214.857607509185	321.832166240403	190.920543274439	162.516827474433	138.715289243293	lncRNA:CR32218
FBgn0031879	1611.82681828935	-0.413574746605527	0.147830969672784	-2.79761911540561	0.00514807809311193	0.0977099575186253	2019.64387510229	1723.88089763211	1780.60413471326	1350.15632812863	1289.68032095208	1506.99535320775	uif
FBgn0011573	3041.15201668043	0.405040385702134	0.144855314833533	2.79617207119811	0.00517118600442549	0.0979694399597545	2338.53501327633	2758.00863470903	2754.12137278002	3687.61447120131	3096.37323924973	3612.25936886617	Cdc37
FBgn0033782	1101.15559377503	0.772295018684638	0.276285156792389	2.79528233673794	0.00518544070377874	0.0980605562598012	633.53039450577	952.803128627181	853.206147883437	1572.72116034358	1679.34055056914	915.332180721051	sug
FBgn0035336	431.399913813726	-0.545097692203485	0.195362640668999	-2.7901838874457	0.00526781130616518	0.0994371217829217	570.815137331541	462.847462905301	502.298801515396	345.977559082961	352.594988263244	353.865533783911	CG9004
FBgn0023507	7521.61620820929	0.472934395867165	0.169801064477263	2.78522633131369	0.00534903718295484	0.100638876228437	5939.87893372189	6891.50756048153	6067.68931491253	8334.05089730022	10555.0402686027	7341.53027423688	D2hgdh
FBgn0031307	481.143629900528	-1.11132811026821	0.399024040303143	-2.78511567730085	0.00535086300116522	0.100638876228437	390.110159032916	727.905446000744	855.211332719825	360.744893921867	386.80905720523	166.080890522582	MFS3
FBgn0020513	12760.7446920996	0.453372155674791	0.162833607391387	2.78426648489747	0.00536489362596013	0.100697068966867	10522.3445892829	11745.8838796727	10047.9812151443	13612.3182925781	17759.9529533025	12875.9872226173	Paics
FBgn0031908	1041.3791763531	-0.497377213349609	0.178677191070144	-2.78366371426978	0.00537487294295707	0.100697068966867	1072.53719472537	1332.31796805929	1252.23793032481	925.06804669438	747.007171900027	919.106746414746	CG5177
FBgn0041194	2340.62245421054	0.55730067077197	0.200239516570137	2.78317027686574	0.0053830546403979	0.100697068966867	2251.37143550876	1602.39598871336	1828.72857078659	2709.80594293941	3316.86390576475	2334.56888155039	Prat2
FBgn0030407	187.737352964257	1.03346037948469	0.371472179114026	2.78206669998686	0.00540139378922372	0.100858399855613	115.863780203237	156.625171829126	97.2514645648571	199.359020325243	346.89264343958	210.432037423499	Fpgs1
FBgn0052409	338.197605660018	0.797105653683712	0.286840587720012	2.77891514593386	0.00545407703599825	0.101659295848714	302.946581265343	197.789479809857	240.622180366657	428.252710328299	519.863769757398	339.710912432555	CG32409
FBgn0031251	319.855262004551	-0.739425102097935	0.266500215464548	-2.77457600103254	0.00552737175075683	0.102840812753329	475.147795879328	382.526861967288	342.886607022486	191.975352905789	271.811769928	254.783184324416	CG4213
FBgn0267233	38.270075878858	3.48477890248791	1.25751017920618	2.77117351422772	0.00558546540981784	0.103735781546921	14.8815864481221	4.01603004690066	0	10.5480963135049	150.161747023161	50.0129954414595	lncRNA:CR45673
FBgn0261617	12461.1007609515	-0.645360737048191	0.232985852896097	-2.76995675499661	0.00560637357397026	0.103938161508856	19307.7954459779	10813.16090128	15487.0450838489	10442.6153503698	7679.15769586796	11036.8300883643	nej
FBgn0029823	3637.70576770813	0.627595375674886	0.226628434687783	2.76927022215681	0.00561820173718536	0.103971783307413	2437.39126611029	3401.57744972486	2737.07730167072	4261.43091065598	5661.47801909473	3327.27965899219	Shmt
FBgn0031694	141.614023482067	-1.05782582040048	0.382097909061947	-2.76846796413372	0.00563205223367082	0.104042644644076	142.43804171774	249.997870419566	181.469227693187	95.9876764528946	70.32891949186	109.462405117157	Cyp4ac2
FBgn0032287	1069.04502049066	0.829966306164056	0.300299848030886	2.76379196195496	0.00571339533351143	0.104984903278789	559.12246226516	1055.21189482315	694.796545808721	1304.79951398056	1008.36464298464	1791.97506308173	CG6415
FBgn0261990	2558.293833094	0.633559244175938	0.229228039957271	2.76388195917932	0.00571181980605882	0.104984903278789	1554.06281336818	2434.71821593352	2027.24186958908	3169.70294220822	2415.89342362579	3748.14373383919	CG42808
FBgn0266428	161.171244218914	-0.888351526853554	0.321396624512704	-2.7640350243269	0.00570914108620556	0.104984903278789	172.201214613985	236.945772767139	218.56514716638	124.467536499358	90.2871263746852	124.560667891937	asRNA:CR43463
FBgn0037409	126.954486332439	-1.08452851718723	0.392561184870082	-2.76269931665851	0.00573255490981015	0.105150857020581	214.720033037191	130.520976524271	172.445895929437	79.1107223512867	103.592597629902	61.3366925225447	Osi24
FBgn0052364	221.494707539221	0.661160433356554	0.239463860583309	2.76100298285526	0.00576241501068138	0.105512156333147	161.571510008183	174.697307040179	178.461450438604	284.798600464632	273.712551535888	255.72682574784	tut
FBgn0038172	3714.59108103308	0.457420517398858	0.165835556505766	2.75827770013213	0.00581068117293975	0.106208612565951	3032.65472403517	3389.52935958415	2969.67874269182	4049.41417475453	5130.20955969001	3716.05992544278	Adgf-D
FBgn0020270	685.329377633226	-0.52786854252496	0.191466592592486	-2.75697465222283	0.00583388737088352	0.106445375543959	917.343507480671	797.18196430978	713.845801754415	498.924955628782	589.242298445314	595.437738180395	mre11
FBgn0265737	53.544901908799	2.03027876990838	0.736937972120377	2.75501988867083	0.00586885678300265	0.10689556337041	37.2039661203053	17.0681276993278	9.02333176374962	47.466433410772	143.509011395552	66.9985410630872	lncRNA:CR44544
FBgn0260866	2718.71502720442	-0.4273237365816	0.155167885402027	-2.75394444845619	0.00588817615484756	0.107059623186738	3501.42469715102	2909.61376897953	2944.61393223696	2197.16846210307	2621.1778372777	2138.29146547825	dnr1
FBgn0050026	789.89835422035	0.739938260424464	0.268768244955372	2.75307174233819	0.00590389569139872	0.10715777109808	500.659086933251	762.0417013994	512.32472569734	813.258225771228	874.35953962853	1276.74684589235	CG30026
FBgn0003444	412.954260306346	-0.656415004461534	0.238563072759626	-2.7515365092691	0.00593164075060308	0.107473462954208	576.129989634442	497.987725815682	442.143256423732	268.976455994375	378.255539969734	314.232594000113	smo
FBgn0010238	2870.23326809215	-0.345149213825067	0.125536518554274	-2.7493929081349	0.00597057694690285	0.107486100505541	2996.51372837545	3362.42115676758	3276.47202265931	2646.51736505838	2588.8645499436	2350.6107857486	Lac
FBgn0037093	1951.51608409177	-0.360612351182849	0.131095422691764	-2.75076233615519	0.00594567629150141	0.107486100505541	2398.06135906882	2069.25948166556	2115.47000239019	1659.21555011432	1748.71907925706	1718.37103205467	Cdk12
FBgn0040928	160.823077008283	1.05474524207493	0.383510377572922	2.75023911673517	0.00595517905372178	0.107486100505541	99.9192232945342	132.528991547722	81.2099858737466	146.618538757718	239.498482593902	265.163239982078	CR15345
FBgn0278604	387.042861502983	0.654209656395092	0.237962024719497	2.74921873423399	0.00597375072160444	0.107486100505541	330.583813240427	321.282403752053	250.648104548601	407.156517701289	539.821976640223	472.764353135306	dmt
FBgn0031489	2198.45166941435	0.587506536636844	0.213760132208147	2.74843831058621	0.00598799017615677	0.107555906589722	1520.04775862962	1987.93487321583	1762.55747118576	2638.07888800757	3263.64202074388	2018.44900470343	CG17224
FBgn0010397	2155.37859257422	0.379198751599566	0.138135186103849	2.74512788736165	0.00604873210786725	0.108272693005808	1761.34205318131	1900.58621969574	1959.06558515186	2502.00844556336	2192.55158469893	2616.7176671541	LamC
FBgn0035777	26.8679051651828	-2.98490551236269	1.0873470797884	-2.74512671054726	0.00604875379920716	0.108272693005808	66.9671390165496	52.2083906097085	24.0622180366657	0	5.70234482366433	12.2673385045089	CG8563
FBgn0031682	682.087669683118	0.510239741241584	0.185914039748224	2.7444927878098	0.00606044861394753	0.108295314130814	585.696723779664	606.420537081999	496.283247006229	710.94169153023	838.244689078656	854.93912962193	CG5828
FBgn0033820	36442.8638914061	0.515505232632834	0.188088649379859	2.74075673536116	0.0061297872304016	0.109346135783556	26412.6900044956	33294.8971038299	30293.3299157439	42921.2587092828	52285.7500789822	33449.2575361022	CG4716
FBgn0260935	1451.0680713004	-0.391275087010603	0.142794278458711	-2.74013140606147	0.00614146246960157	0.109366489467244	1786.85334423523	1618.46010890096	1534.96899225563	1198.26374121416	1226.00413708783	1341.85810410859	Vps15
FBgn0024991	116.404403349522	-0.967862254290361	0.35337833629574	-2.73888395207216	0.00616481295686999	0.109406988236281	191.334682904427	123.492923942195	147.381085474577	78.0559127199362	80.7832183352446	77.3785967207486	CG2694
FBgn0284247	721.057449094513	-0.493128846387723	0.180021333690974	-2.73928004129906	0.00615739010669616	0.109406988236281	785.535170368732	941.759045998204	802.073934555522	573.816439454666	559.780183523048	663.379920666906	ds
FBgn0286028	275.878707007943	-1.05010801006846	0.383599260443545	-2.73751312464537	0.00619056498370525	0.109676528431447	549.555728119938	310.238321123076	256.663659057767	141.344490600966	160.616045866545	236.853997279365	lncRNA:CR46348
FBgn0034918	468.316278618306	0.594013007018241	0.217063770052221	2.73658292618493	0.00620809458398087	0.109799723970851	318.891138174046	439.755290135622	360.933270549985	567.487581666564	517.012597345566	605.817793838056	Pym
FBgn0259239	1011.09390401906	-0.485342566547131	0.177576252133323	-2.73315018599863	0.00627317205345236	0.110762027651263	1292.57208006546	1215.85309669917	1030.66500590385	773.175459779909	806.881792548502	947.415989117459	CG42337
FBgn0030589	464.504738853023	-0.546545425048903	0.200367482737547	-2.72771518402913	0.00637746465558065	0.112412288716873	512.351761999633	531.119973702612	610.578782680391	420.869042908845	350.694206655356	361.414665171302	CG9519
FBgn0267777	8.54375448933021	4.60261098538542	1.68832463150015	2.72614099179243	0.00640796196511404	0.112758408681041	0	0	2.00518483638881	18.9865733643088	10.4542988433846	19.816469891899	lncRNA:CR46108
FBgn0263445	60.8646404306862	1.24818513600068	0.458480185484649	2.72244074120946	0.00648016541085781	0.113836002192091	31.8891138174045	31.1242328634801	45.1166588187481	97.0424860842451	76.0312643155244	83.984086684715	asRNA:CR43468
FBgn0029730	27.4182913939967	-2.62609675383137	0.966119902837806	-2.71818927041838	0.00656402776994004	0.115114419438374	75.4709027011908	39.1562929572814	27.0699952912489	1.05480963135049	7.60312643155244	14.1546213513565	boil
FBgn0085249	85.4884255557386	-1.51448268359061	0.557852345169064	-2.7148450601774	0.00663067841392507	0.116087189364874	193.460623825588	102.408766195967	84.2177631283298	31.6442889405147	32.3132873340979	68.8858239099348	CG34220
FBgn0013672	46176.4076178957	0.440175684071525	0.162266985697712	2.71266322091871	0.00667449018988582	0.116461440590579	36724.5664425837	36710.5306587189	44123.0897323175	58683.2790305531	57300.011960591	43516.9678826103	ATP6
FBgn0267688	13.3274833082846	-4.30716437750652	1.58760632268324	-2.71299270856198	0.00666785737193117	0.116461440590579	52.0855525684274	11.0440826289768	13.0337014365272	0	3.80156321577622	0	lncRNA:CR46024
FBgn0036334	2619.57318854198	0.465828186765311	0.171772731218788	2.71188670902592	0.00669014538820204	0.11653874063811	1832.56107404018	2550.17907978192	2217.73442904602	3258.30695124166	2732.37356133916	3126.28403580293	CG11267
FBgn0040972	1658.26449676562	0.675347061717266	0.249375223001711	2.70815622172951	0.0067658166383218	0.117602157961572	968.366089588518	1594.36392861956	1268.27940901592	2089.57787970532	1545.33544721303	2483.66422645135	CG16978
FBgn0086362	620.342574630341	0.572109947415344	0.211285129271066	2.70776248848712	0.00677384805057025	0.117602157961572	441.132741140763	572.284281683344	483.249545569702	733.09269378859	853.450941941761	638.845243657888	spn-F
FBgn0041336	46.2239471944046	1.79626282236519	0.663728498200422	2.70632167706438	0.00680331096980627	0.1177673837481	34.0150547385648	12.048090140702	16.0414786911104	60.1241489869779	50.3707126090349	104.744198000038	Cyp6t2Psi
FBgn0264301	192.419904703835	-1.16432577176797	0.430245719570575	-2.70618792658781	0.00680605184442881	0.1177673837481	391.173129493496	173.693299528453	233.604033439296	104.426153503698	86.485563158909	165.137249099159	CG43779
FBgn0025697	4162.49578882974	0.377759988413836	0.139851174163844	2.70115707409983	0.00690986965446711	0.118949575104573	3685.31858683139	3862.41689760671	3314.5705345507	4166.49804383443	5076.0372838652	4870.13338629005	santa-maria
FBgn0030991	1439.42517630365	0.354132453353693	0.131086952503983	2.70150801883148	0.00690258158517395	0.118949575104573	1279.8164345385	1313.24182533651	1198.09793974231	1534.74801361496	1644.17609082321	1666.47075376637	CG7453
FBgn0051202	37.6355197126409	3.03492424165255	1.12377128327055	2.70066007810761	0.00692020259710674	0.118949575104573	8.50376368464121	16.0641201876026	0	21.0961926270098	120.699632100895	59.4494096756971	alpha-Man-Ic
FBgn0052121	196.562133627525	-1.0175646875681	0.376722106169012	-2.70110161019215	0.0069110221058187	0.118949575104573	338.024606464488	186.745397180881	264.684398403322	133.960823181512	165.367999886265	90.5895766486813	CG32121
FBgn0052369	1523.64900970908	-0.525020351306609	0.194691243105672	-2.69668189966636	0.00700341359727322	0.120180892507257	2204.60073524323	1510.02729763465	1679.34230047562	1158.18097522284	1383.76901054254	1205.97373913557	CG32369
FBgn0000279	4245.00573877228	8.78551338707205	3.26218157171323	2.69314052389122	0.007078242878443	0.120870338336796	6.37782276348091	51.2043830979834	0	0	2816.95834289018	22595.493883882	CecC
FBgn0026077	1369.29126476098	0.469401965363388	0.174324763808651	2.6926866562609	0.00708788481996998	0.120870338336796	1089.54472209466	1231.91721688678	1123.90610079593	1561.11825439872	1851.36128608302	1357.9000083068	Gasp
FBgn0032109	107.729455305365	-0.934199608194171	0.346918005647207	-2.69285419893769	0.00708432417937029	0.120870338336796	159.445569087023	118.472886383569	146.378493056383	79.1107223512867	67.4777470800279	75.4913138739011	CG17005
FBgn0050089	2988.97352270204	-0.425842250109574	0.158154002302073	-2.69257966229788	0.0070901595113763	0.120870338336796	4030.78398651993	3025.07463282792	3225.33980933139	2433.44581952558	2512.83328562808	2706.36360237936	CG30089
FBgn0039588	313.83179860943	-0.717732400266837	0.26675726052025	-2.69058243763285	0.0071327409838121	0.121396912940881	451.762445746564	371.482779338311	347.899569113458	216.23597442685	293.670758418713	201.939264612685	mIF2
FBgn0027343	271.748544297162	-0.582730930685616	0.216657607381334	-2.68963983184751	0.00715291727217989	0.121541059115829	330.583813240427	325.298433798953	321.832166240403	215.1811647955	229.994574554461	207.601113153228	fz3
FBgn0266741	60.370674089404	1.31562768709764	0.489671062504043	2.68675808688773	0.00721491856629822	0.122394255809327	24.4483205933435	43.1723230041821	36.0933270549985	102.316534240997	69.378528687916	86.8150109549863	asRNA:CR45214
FBgn0034921	851.554393241662	0.471462125820521	0.175581229609682	2.68515106579778	0.00724970302897991	0.122584738438449	656.915744638534	799.189979333231	684.770621626777	956.712335634894	915.226344198125	1096.51133401841	DCP1
FBgn0267428	377.734356094113	0.640427892417598	0.23850745282237	2.68514834584461	0.00724976203055362	0.122584738438449	280.62420159316	258.029930513367	346.896976695263	522.130767518492	400.114528460447	458.609731783949	DIP-lambda
FBgn0041094	6340.34677241658	-0.429532972165272	0.160075187814797	-2.68332011993159	0.00728951776653859	0.123056542198705	8523.96012339224	6255.9708055595	7052.23506957943	5277.2125856465	5933.28978902273	4999.4122612991	scyl
FBgn0000662	3602.9755734951	-0.386175777180414	0.144135469286744	-2.67925569668181	0.00737860246754536	0.12435681574175	4687.69973115847	3623.46310981612	3936.17783383123	3062.11235981047	3078.31581397479	3230.08459237954	fl(2)d
FBgn0037081	2836.4393088353	-0.353323966060401	0.131900480831589	-2.67871628543587	0.00739049848898668	0.12435681574175	3541.81757465307	2982.90631733546	3021.81354843793	2403.91114984777	2509.0317224123	2559.15554032525	barc
FBgn0039682	20633.1173502133	0.638319691882152	0.238427942723674	2.67720169284828	0.00742399290792774	0.124718275679783	12673.7968014971	18718.716048604	17032.0400002865	25932.4947867518	31961.6427366386	17480.0137275018	Obp99c
FBgn0038676	50.6539350350846	1.41203100086894	0.527729482806066	2.67567200028474	0.0074579593896536	0.12506311813752	31.8891138174045	27.1082028165794	24.0622180366657	65.3981971437304	99.7910344141257	55.6748439820021	CG6026
FBgn0038803	4262.12815219099	-0.344442981928456	0.128780426424496	-2.67465321781958	0.00748065848231554	0.12506311813752	4346.48621331224	4938.71295017608	5019.98023789937	3899.63120710276	3455.62096314058	3912.33734151493	CG5191
FBgn0264816	229.96804111876	-0.800500414576861	0.299290632282164	-2.67465910467311	0.0074805271418685	0.12506311813752	299.757669883603	332.326486381029	244.632550039434	139.234871338265	210.98675847558	152.86991059465	koko
FBgn0030310	720.532630353945	0.671300318679857	0.251076980707089	2.67368325359547	0.00750232742885338	0.125223735315685	684.552976613618	573.288289195069	410.060299041511	755.243696046951	867.706804000922	1032.3437172256	PGRP-SA
FBgn0028983	668.597778868952	0.736085762129688	0.275496273784006	2.67185378596733	0.00754335088539547	0.125612911891652	389.047188572336	630.516717363403	485.254730406091	793.216842775568	650.067309897733	1063.48388419858	Spn55B
FBgn0032945	842.097873040014	0.927155075345646	0.347107677701412	2.67108777738763	0.00756058729698382	0.125612911891652	763.212790696549	644.572822527556	333.863275258736	724.654216737786	1295.38266577575	1290.90146724371	CG8665
FBgn0262401	46.0464488333995	2.67627148189867	1.00196321138191	2.67102768993638	0.00756194085265675	0.125612911891652	23.3853501327633	14.0561051641523	0	58.0145297242769	82.6839999431327	98.1387080360714	mir-285
FBgn0030157	3817.21204380499	0.679144701816528	0.254330109034993	2.67032756913215	0.00757772809504008	0.125674078406879	2470.34335038827	3661.61539526167	2672.91138690628	4238.22509876627	6387.57659330799	3472.60043819945	CG1468
FBgn0033521	64.2792217449009	1.56031837205432	0.584531538627944	2.66934847641723	0.00759985551806045	0.125840031879591	23.3853501327633	50.2003755862582	24.0622180366657	68.5626260377818	76.0312643155244	143.433496360412	CG12896
FBgn0035770	7696.87680964753	0.389377883258015	0.146314629694026	2.66123684331694	0.00778541720958228	0.128707327181343	6359.75226565105	7502.94813512215	6130.85263725877	7981.74448042916	8411.90900570883	9794.05433371525	pst
FBgn0040582	2481.4061762319	-0.796377291065671	0.299450231784649	-2.65946460057639	0.00782649540967312	0.129180723916099	2212.0415284673	3668.64344784375	3567.22382393568	2138.09912274744	2214.41057318965	1088.0185612076	BomBc3
FBgn0032896	1125.01984731101	0.694704271987894	0.261397776407228	2.65765180383794	0.00786871438245738	0.129261064428279	734.512588260885	1053.2038797997	790.042825537189	1267.88117688329	1853.26206769091	1051.21654569407	CG14400
FBgn0051436	576.585759393843	0.571381029228654	0.214974938175183	2.65789600443115	0.00786301522932481	0.129261064428279	427.314125153221	497.987725815682	466.205474460397	702.503214479426	804.981010940614	560.523005513716	CG31436
FBgn0051473	40.0193475375277	1.51363943908038	0.569331307530794	2.65862674168592	0.00784598336466873	0.129261064428279	19.1334682904427	26.1041953048543	17.0440711093048	52.7404815675245	75.0808735115803	50.0129954414595	CG31473
FBgn0264467	284.199329097437	-0.654324894697578	0.246291639508636	-2.65670769825151	0.00789078273934987	0.129418809478563	401.802834099297	337.346523939655	303.785502712904	198.304210693892	221.441057318965	242.515845819907	asRNA:CR43875
FBgn0261808	2248.6558123495	0.399549903305959	0.150450876471169	2.65568345414409	0.00791478700634191	0.129607758201643	1868.70206969991	2151.58809762703	1797.64820582256	2341.67738159809	2496.67664196103	2835.64247738841	cu
FBgn0029830	415.812745708373	0.54910358602456	0.207015339967186	2.65247776378117	0.007990339073057	0.130638898041697	389.047188572336	300.198246005824	323.837351076792	479.938382264473	490.401654835132	511.45365149568	Grip
FBgn0034943	162.786092414585	0.78874817155236	0.297543368914831	2.65086792029343	0.00802852309325656	0.131056803072625	124.367543887878	123.492923942195	110.285166001384	194.08497216849	244.250436613622	180.235511873939	Fmo-1
FBgn0000042	34112.1595978433	0.240045040669298	0.0907280752535097	2.64576361835706	0.00815067506610556	0.131526174094197	31408.6511692223	30646.3252878989	31787.1926188535	37858.1724788004	36922.6827332265	36049.9332990581	Act5C
FBgn0010222	912.912989746439	0.481483240241376	0.181988505930324	2.64567939486089	0.00815270450924136	0.131526174094197	722.819913194503	866.458482618817	696.80173064511	938.780571901936	1083.44551649622	1169.17172362204	Nmdmc
FBgn0031716	899.203041989562	-0.489912186337137	0.185102016294803	-2.64671447747429	0.00812779458407677	0.131526174094197	923.721330244152	1176.69680374189	1050.71685426773	762.627363466404	655.769654721398	825.686245495793	CG14015
FBgn0033186	133.039875322439	0.790696200411827	0.298887360068221	2.64546550322955	0.00815786045909088	0.131526174094197	96.7303119127938	92.3686910787151	103.267019074023	177.208018066882	172.020735513874	156.644476288345	CG1602
FBgn0037513	1246.24854944358	0.489098695085968	0.184680833953482	2.64834571414792	0.00808867609541092	0.131526174094197	957.736384982717	1097.3802103156	1055.72981635871	1474.62386462798	1693.59641262831	1198.42460774818	pyd3
FBgn0039622	73.879424986066	1.47511027440847	0.557308315709798	2.64684777317514	0.00812459169427888	0.131526174094197	32.9520842779847	26.1041953048543	58.1503602552754	135.015632812863	61.7754022563635	129.278875009056	eIF4E6
FBgn0052553	1332.49788089414	0.385109240782836	0.145575084067743	2.6454337515864	0.00815862609484328	0.131526174094197	1117.18195406974	1170.67275867154	1179.04868379662	1561.11825439872	1616.61475750884	1350.35087691941	lncRNA:CR32553
FBgn0263830	617.948889998826	0.659571895671445	0.249021732955353	2.64865193830171	0.00808135138941433	0.131526174094197	399.676893178137	513.047838491559	524.355834715673	819.58708355933	888.615401687691	562.410288360563	CG40486
FBgn0029831	1746.72251877223	1.84055925482476	0.695888029878893	2.64490719167145	0.00817133255360783	0.131526782281483	1102.30036762162	905.614775576098	279.723284676238	1267.88117688329	3241.78303225317	3683.03247562295	CG5966
FBgn0027073	1996.90027039672	0.473492122148027	0.179361984206178	2.63986888996358	0.0082938106289389	0.13293479344292	1566.81845889514	1815.2455811991	1634.22564165688	2267.84070740355	2765.6372394772	1931.63399374844	Ugt49B1
FBgn0033467	182.678988409622	0.911832968771532	0.34542666086135	2.63972956371636	0.00829722078125716	0.13293479344292	107.360016518595	106.424796242867	166.430341420271	296.401506409488	200.532459632196	218.924810234313	Pdrg1
FBgn0063499	13.154891242117	3.87236465618283	1.46695079850084	2.63973724281702	0.00829703279475859	0.13293479344292	0	0	5.01296209097201	28.4798600464632	19.9582068828251	25.4783184324416	GstE10
FBgn0004580	7157.00717451175	-0.432931432326146	0.164221330174686	-2.63626796753885	0.00838235065046312	0.134091778818348	9888.81419477715	7169.6176412294	7610.67904651371	5699.1364381867	5947.54565108189	6626.25007528167	Cbp53E
FBgn0031182	404.677873468072	0.845787365531658	0.321239213746781	2.63288953943946	0.0084661876715928	0.135224554471502	383.732336269435	257.025923001642	227.588478930129	364.964132447269	546.474712267831	648.281657892126	Cyp6t1
FBgn0004435	5043.40937059022	-0.354082756481377	0.134602095772314	-2.63058873229081	0.0085237115299331	0.135934213677059	6246.01442636897	4954.77707036369	5776.93751363615	4581.03822895518	4304.31995106262	4397.36903315474	Galphaq
FBgn0033949	331.69471544	0.769373978015689	0.29268525461184	2.62867351837056	0.00857186119714771	0.136492427835564	200.901417049649	246.98584788439	287.744024021794	492.596097840679	458.088367501034	303.852538342452	Had2
FBgn0000406	25138.6967563952	0.543333487761832	0.206755074164713	2.62790884314153	0.00859115343309297	0.136590130080201	17295.5923640996	23165.4653180347	20919.0908056262	30383.7914310509	36815.2885723808	22252.9520471792	Cyt-b5-r
FBgn0036876	1837.31910291261	-0.45868341033607	0.17459817998829	-2.62708013546781	0.00861210498328318	0.13671387452056	1996.25852496952	2273.07300654577	2111.45963271741	1537.91244250901	1816.19682633709	1289.01418439686	CG9451
FBgn0029959	1235.78160133123	0.358045655933288	0.136357458957289	2.6257870942391	0.00864488714626653	0.136908932730549	1031.08134676275	1090.35215773353	1127.9164704687	1460.91133942043	1321.99360828618	1382.43468531581	Rab39
FBgn0037447	1149.36134431983	-0.399643376341029	0.152242946797071	-2.62503705261121	0.00866395384357259	0.136908932730549	1260.68296624806	1332.31796805929	1329.43754652578	1023.16534240997	1071.09043604495	879.473806630948	Neurochondrin
FBgn0051898	15.7804329715268	3.87293167542617	1.47514060313282	2.62546611977262	0.00865304199518155	0.136908932730549	0	0	6.01555450916642	42.1923852540196	33.2636781380419	13.2109799279327	CG31898
FBgn0031538	4341.14555153594	0.604188013461739	0.230255101943861	2.62399403253635	0.00869053077765107	0.137120198379291	2946.55411672818	4135.50694079595	3253.41239704084	4918.57731098733	6832.35948955381	3960.46305410954	CG3246
FBgn0032348	1644.8007246402	-0.462957744764869	0.176494735374779	-2.62306829595681	0.00871418024743427	0.137284703078699	2270.5049037992	1633.52022157684	1815.69486935006	1333.27937402702	1325.79517150196	1490.00980758612	CG4751
FBgn0031883	7567.98283102241	-0.250274067587696	0.0955365081603274	-2.61966940604204	0.00880150450675497	0.138353456368395	8460.18189575743	8147.52095764971	8060.843042283	6837.27603041387	6958.76146647837	6943.31359355205	Caper
FBgn0261555	2233.22146084301	-0.33591922493768	0.128243216593975	-2.61939176090084	0.00880867218835572	0.138353456368395	2623.41109671181	2546.16304973502	2306.96515426532	1867.01304749037	1993.91990667463	2061.85651018092	CG42673
FBgn0036036	72.9154634192151	-1.26633454391051	0.483590821988949	-2.61860748039474	0.00882894733911677	0.138462433949713	90.3524891493129	137.549029106348	81.2099858737466	33.7539082032157	37.0652413538181	57.5621268288496	CG14174
FBgn0283651	1068.33049972448	-0.464979337185057	0.177686575565283	-2.61685124892409	0.0088745005662203	0.138966915352186	1452.01764915249	1123.48440562046	1141.95276432342	828.025560610134	911.424780982348	953.077837658002	CG46301
FBgn0013772	319.998348613749	1.15201816400244	0.440391357670031	2.6158963929206	0.00889935567786681	0.139130474896659	120.115662045557	272.08603567752	203.526260893464	452.51333184936	639.613011054349	232.135790162246	Cyp6a8
FBgn0030041	15761.7328570574	0.48267841214862	0.184550927913164	2.61542121519829	0.00891174781412811	0.139130474896659	12059.3998752818	14839.2310232979	12549.4492985393	17501.4014033673	22696.282788988	14924.6327528703	CG12116
FBgn0029935	1434.63949727192	-0.391471520188366	0.149829792670847	-2.61277489082808	0.0089810435214037	0.13937216760799	1833.62404450076	1515.04733519327	1535.97158467382	1192.9896930574	1238.3592175391	1291.84510866713	CG4615
FBgn0031045	38.8468374187538	-1.62372957453813	0.621162270267049	-2.61401835278897	0.00894842296207276	0.13937216760799	62.7152571742289	64.2564807504105	49.1270284915257	10.5480963135049	27.5613333143776	18.8728284684753	CG14212
FBgn0035112	733.690302427559	0.750411755618665	0.287235326389665	2.61253295355687	0.00898740274876353	0.13937216760799	420.93630238974	636.540762433754	583.508787389142	997.849911257563	1145.22091875259	618.085132342565	CG13877
FBgn0036139	12.1883924900066	4.03823551440016	1.54501770367284	2.61371471977337	0.0089563785878366	0.13937216760799	4.25188184232061	0	0	16.8769541016078	14.2558620591608	37.7456569369506	CG6216
FBgn0036332	114.932493882597	1.28126694444316	0.490480517887983	2.61226878074652	0.00899435102074296	0.13937216760799	98.8562528339541	58.2324356800595	44.1140664005537	101.261724609647	166.31839069021	220.812093081161	Cul6
FBgn0029079	175.146473607153	0.908008467339835	0.34847372239161	2.60567270641838	0.00916940335040015	0.141661823785498	89.2895186887327	138.553036618073	137.355161292633	244.715834473314	172.971126317818	267.994164252349	icln
FBgn0039538	172.65018086612	0.871645940866572	0.33445796450591	2.60614496698933	0.00915676976015924	0.141661823785498	104.171105136855	153.61314929395	108.279981164995	200.413829956593	193.879724004587	275.543295639739	CG12883
FBgn0035044	254.373942406463	0.812947600214931	0.312229683770122	2.60368453889048	0.00922276022829179	0.142063348204934	155.193687244702	216.865622532636	181.469227693187	329.100604981353	405.816873284111	237.797638702789	CG3663
FBgn0260429	171.164906176625	-1.13884425291365	0.437340660628319	-2.60402097366728	0.00921371182429244	0.142063348204934	247.672117315175	150.601126758775	307.795872385682	145.563729126368	110.24533325751	65.1112582162397	CG42524
FBgn0002736	781.963267636047	0.556925521325919	0.213994578179627	2.60252164360181	0.0092540973763874	0.142192793869465	576.129989634442	697.785220648989	624.615076535113	928.232475588431	1116.70919463426	748.307648775045	mago
FBgn0034200	4519.76220647434	0.453678185777623	0.17433360516324	2.60235647253903	0.00925855602540535	0.142192793869465	3604.53283182729	4200.76742905809	3639.41047804568	4973.42741181756	6313.44611060035	4386.98897749708	Gbp2
FBgn0031952	4299.69520805345	-0.442332007610523	0.1702359990652	-2.59834588476853	0.00936740838538925	0.143562770227326	5986.64963398741	4258.99986473815	4615.93549336703	3469.26887751176	3494.58698610229	3972.73039261405	Cdc14
FBgn0083972	833.609934986702	0.679626383344399	0.261641670693177	2.59754641355041	0.00938924301525275	0.143562770227326	497.470175551511	809.230054450482	615.591744771363	1023.16534240997	798.328275313006	1257.87401742388	CG34136
FBgn0267347	93.6134117080538	1.35907745852682	0.523139290391027	2.5979265627534	0.00937885497606573	0.143562770227326	35.078025199145	79.316593426288	43.1114739823593	112.864630554502	94.0886895904614	197.221057495567	squ
FBgn0033443	164.623673072504	0.800109786079317	0.308150491611069	2.59649037681618	0.00941815438375918	0.143793057076747	109.485957439756	142.569066664973	108.279981164995	191.975352905789	191.028551592755	244.403128666755	CG1698
FBgn0033807	598.008226334981	-0.446305047097291	0.171975537797682	-2.59516587540689	0.00945452781544448	0.144136428458068	651.600892335633	741.961551164896	675.747289863027	499.979765260132	478.996965187804	539.762894198393	AQP
FBgn0031298	2384.96714730751	0.382182203664573	0.147318514260725	2.59425779293555	0.00947953790423451	0.144305810149212	1911.22088812311	2248.97682626437	2052.30668004394	2718.24441999021	2965.21930830545	2413.83476111799	Atg4a
FBgn0000047	147.494822167029	-0.927251623880055	0.357618074684965	-2.59285447106356	0.00951830376115988	0.144683791578861	176.453096456305	168.673261969828	234.60662585749	132.906013550162	82.6839999431327	89.6459352252576	Act88F
FBgn0027509	981.450798050313	-0.438744780353576	0.169274682061811	-2.59191023140346	0.00954446727251067	0.144869384829248	1154.38592019004	1172.68077369499	1061.74537086787	787.942794618816	956.093148767719	755.856780162435	Tbcd
FBgn0032444	3700.31170952395	0.48908129846181	0.188791333769846	2.5905918915645	0.00958110382909206	0.145213167815524	2559.63286907701	3383.5053145138	3293.51609376861	4927.01578803814	3491.73581369046	4546.46437805569	CCT4
FBgn0001208	10652.2989232529	0.458258101582807	0.17694717499193	2.58980173943838	0.0096031221420875	0.145334714401097	8314.55494265795	9974.81462898951	8634.3259054902	11821.2515385449	15020.9266563358	10147.9198674992	Hn
FBgn0025693	524.651480162051	-0.477549954338896	0.184505277805783	-2.58827259587437	0.00964586130101257	0.145769042251983	606.956132991267	564.252221589542	660.708403590111	470.445095582318	404.866482480167	440.680544738898	ZnT41F
FBgn0027621	11565.2730703482	0.236482975019864	0.0913955017227952	2.58746842636876	0.00966840559474865	0.145897364657966	10503.2111209925	10607.3393613764	10747.790723044	12729.4426311377	12391.1953018226	12412.6592837162	Pfrx
FBgn0026428	10381.5295703069	0.301204153749217	0.116512501530435	2.58516596753814	0.00973321329776751	0.146662148704532	9390.28104876506	9280.04143087569	9234.87876398864	11428.8623556826	12503.341416688	10451.7724058416	HDAC6
FBgn0031710	935.045786758011	-0.415075707637301	0.160720625172446	-2.58259142031052	0.00980613779535656	0.146763842958019	1151.1970088083	947.783091068555	1106.86202968662	842.792895449041	785.022804057789	776.616891477758	Vps52
FBgn0036381	2869.82553559842	-0.426575901224867	0.165138249212485	-2.58314414291741	0.00979044091496332	0.146763842958019	3170.84088391059	3536.11445629603	3166.18685665792	2361.71876459375	2892.03921640176	2092.05303573048	CG8745
FBgn0037167	903.504730353224	0.77367818990865	0.299561532131378	2.58270207260571	0.0098029935643388	0.146763842958019	460.266209431206	796.177956798055	743.923574300247	1362.81404370483	764.11420637102	1293.73239151398	CG11425
FBgn0052645	340.592090490743	-0.757206905247225	0.293214553026685	-2.58243288892388	0.0098106440967892	0.146763842958019	498.533146012091	365.45873426796	420.086223223455	236.27735742251	191.978942396699	331.218139621741	CG32645
FBgn0260635	10592.1357567569	0.264236732692409	0.102264557767427	2.58385445027145	0.00977030163312306	0.146763842958019	9294.61370731285	10086.259462791	9493.5476078828	11491.0961239322	11181.3478084018	12005.9498302205	Diap1
FBgn0046296	582.572271609727	0.620577411661644	0.240422052755767	2.5812000378021	0.00984575127553003	0.147077107543241	408.180656862778	521.07989858536	448.158810932898	698.283975954024	866.756413196978	552.973874126326	DEF8
FBgn0033437	536.205962745959	0.538572124050632	0.208696308911128	2.58064997345008	0.00986145121805378	0.147099980669302	397.550952256977	412.647087319043	501.296209097201	726.763836000487	583.539953621649	595.437738180395	CG12926
FBgn0020385	6638.58365895488	0.513585691631357	0.199239579993358	2.57772924259567	0.00994518900192903	0.148136229868045	5093.75444710009	6311.19121870438	5002.93616679007	6945.92142244298	9942.03820005875	6535.66049863299	pug
FBgn0033603	207.524833159656	-0.652615385617999	0.25323499705346	-2.57711372129275	0.00996291668697375	0.148187680579028	260.427762842137	244.97783286094	255.661066639573	160.331063965274	144.459402199496	179.291870450515	Cpr47Ef
FBgn0267574	23.7692202173308	3.88170882733383	1.50753543199488	2.57487070947134	0.0100277562972806	0.148938720856033	0	0	9.02333176374962	93.8780571901936	11.4046896473287	28.3092427027129	lncRNA:CR45914
FBgn0003525	35.6263235896083	-1.47346711763743	0.572881198295971	-2.57202910833911	0.0101104390703051	0.149100253448732	47.8336707261068	62.2484657269602	47.1218436551369	15.8221444702573	21.8589884907133	18.8728284684753	stg
FBgn0043578	3102.18795981348	2.17963533073689	0.847163951132629	2.57286128360726	0.0100861624261136	0.149100253448732	726.008824576244	1969.86273800477	669.731735353861	1774.18979993152	10101.7038551214	3371.63080589311	PGRP-SB1
FBgn0052195	488.633833150737	0.505998908750434	0.196711528206848	2.57228904357025	0.010102850524374	0.149100253448732	362.472927057832	439.755290135622	409.057706623316	585.419345399522	517.012597345566	618.085132342565	CG32195
FBgn0052280	1057.63954185819	0.46259144056533	0.179803586645374	2.57275980527406	0.0100891200225112	0.149100253448732	984.31064649722	912.642828158174	771.99616200969	1070.63177582075	1317.24165426646	1289.01418439686	CG32280
FBgn0265598	2363.73813027357	-0.49904129178388	0.19389034218069	-2.57383264257079	0.0100578911119575	0.149100253448732	3391.93873971126	2158.6161502091	2755.12396519822	2058.98840039616	1830.45268839625	1987.30883773045	Bx
FBgn0029979	3182.37691794756	-0.494686641282728	0.192470762869368	-2.57019109763947	0.0101642429178607	0.149681092160609	4576.08783279755	2991.94238494099	3600.3093737361	2618.03750501192	2377.87779146802	2930.00661973079	mahe
FBgn0263321	1116.96472845119	0.783388508483289	0.304870400652831	2.56957876791512	0.0101822240924376	0.149733499331001	1091.67066301582	589.352409382671	782.022086191634	1320.62165845081	1914.08707914333	1004.03447452288	CG43402
FBgn0036125	122.927818644519	1.02147835752466	0.39769035336583	2.56852686739679	0.0102131794639962	0.149976278918259	83.974666385832	99.3967436607913	60.1555450916642	118.138678711255	179.623861945426	196.277416072143	NA
FBgn0034117	1633.73907325234	0.338810503131301	0.132018114935111	2.56639403840777	0.0102762017027351	0.150688596155079	1469.02517652177	1461.83493707184	1397.613830963	1773.13499030017	1973.9616997918	1726.86380486549	CG7997
FBgn0038179	1278.32337445254	-0.716449544028793	0.279349471729467	-2.56470699440817	0.0103262965296201	0.151135346664075	1125.68571775438	1960.82667039925	1681.34748531201	1086.453920291	672.876689192391	1142.74976376618	CG9312
FBgn0039073	532.604651898905	0.748832344777395	0.292012067977864	2.56438834861497	0.0103357827134939	0.151135346664075	361.409956597252	493.971695768781	336.871052513319	556.939485353059	906.672826962628	539.762894198393	CG4408
FBgn0011204	2922.97366146329	0.459760894451861	0.179448092569756	2.5620829280932	0.0104046471435288	0.151928335645732	2302.39401761661	2704.79623658759	2376.14403112073	3261.47138013571	4081.92850293971	2811.10780037939	cue
FBgn0039324	178.992030945024	0.673230647731582	0.26296164634489	2.56018570422471	0.0104616243877118	0.152545764597224	134.997248493679	147.589104223599	131.339606783467	212.016735901448	234.746528574181	213.262961693771	CG10553
FBgn0052944	1387.85673657138	-0.346295467466036	0.135400430175007	-2.55756548940387	0.0105407708160823	0.153484267338802	1676.3044163349	1450.79085444286	1533.96639983744	1217.25031457847	1206.99632100895	1241.83211322567	CG32944
FBgn0033356	2779.08194094074	0.453159729315554	0.177417131040513	2.55420503453004	0.0106430563380099	0.1545401551066	2236.48984906064	2580.29930513367	2221.7447987188	3037.85173828941	3876.6440892878	2721.46186515414	CG8229
FBgn0036880	458.686330713525	-0.66214488641319	0.259210764025856	-2.55446523951891	0.0106351048076682	0.1545401551066	476.210766339908	605.416529570274	604.563228171225	389.224753968331	414.370390519608	262.332315711806	Cpr76Bc
FBgn0031401	1625.02139897267	-0.402667604793625	0.157811604923139	-2.55157157162011	0.0107238295885082	0.155062393855003	1817.67948759206	1925.68640748887	1807.67413000451	1368.08809186159	1605.21006786151	1225.79020902747	papi
FBgn0035149	305.901504506151	0.596439722395852	0.233747747258677	2.55163837680028	0.0107217738291414	0.155062393855003	238.105383169954	273.090043189245	219.567739584574	330.155414612703	364.950068714517	409.540377765914	MED30
FBgn0053307	1146.0587770133	0.706203633067891	0.276673676905416	2.55247857680843	0.0106959487121946	0.155062393855003	700.49753352232	1088.34414271008	824.130967755799	1368.08809186159	1888.42652743684	1006.86539879316	CG33307
FBgn0031977	1161.11867110844	0.486275999715589	0.190740786110904	2.54940754743901	0.010790611752518	0.155811030896581	858.880132148763	1126.49642815563	916.369470229684	1295.3062272984	1206.04593020501	1563.61383861318	baf
FBgn0001977	1046.40775615871	0.351521113304348	0.137945392046377	2.54826281682658	0.0108260876375202	0.156106169239909	901.398950571969	919.670880740251	937.423911011767	1209.86664715901	1203.19475779317	1106.89138967608	CIAPIN1
FBgn0003366	2953.92398030907	-0.317599756285	0.124872563230621	-2.54339102256145	0.0109782296376132	0.156131479585891	3159.14820884421	3516.03430606153	3158.16611731237	2565.29702344439	2514.73406723597	2810.16415895597	sev
FBgn0005278	11486.7559390862	0.281315181711309	0.11045464982124	2.54688401227645	0.0108689552276542	0.156131479585891	10558.4855849426	10420.5939641955	10132.1989782726	12344.4371156948	13645.7111630287	11819.1088283826	Sam-S
FBgn0010356	684.147811184976	0.414572061787938	0.162993878967935	2.54348239586036	0.01097535873407	0.156131479585891	565.500285028641	601.400499523373	592.532119152892	799.545700563671	828.740781039216	717.167481802061	Taf5
FBgn0031971	9279.35814141596	0.528767265126452	0.207877370576148	2.54364995892018	0.0109700957195708	0.156131479585891	5989.83854536915	8683.66096891095	8118.99340253827	12475.2335099822	8411.90900570883	11996.5134159863	Sirup
FBgn0033821	3388.86602283754	0.524197967209491	0.206073226927328	2.54374609950836	0.0109670770373121	0.156131479585891	2409.7540341352	3124.47137648871	2805.25358610794	4011.44102802591	4918.27241041048	3064.00370185696	CG10799
FBgn0036288	470.145917137121	0.508180138010441	0.199716976147816	2.54450146308205	0.0109433853306251	0.156131479585891	370.976690742473	432.727237553546	360.933270549985	511.582671204987	534.119631816559	610.536000955175	CG10660
FBgn0037229	576.433995591665	-0.752850009437146	0.295777558202564	-2.54532498683202	0.0109176076369865	0.156131479585891	994.940351103022	631.520724875128	544.407683079561	354.416036133765	406.767264088055	526.55191427046	flip
FBgn0040398	13857.2250751719	0.580327193862379	0.227929036587955	2.54608716181906	0.0108937983612234	0.156131479585891	9328.62876205141	13297.0754852881	10695.6559172979	15844.2954725157	21658.4560310811	12319.2387827972	CG14629
FBgn0047095	28.8979202353179	1.83646911214083	0.721765550147514	2.54441225653606	0.0109461808913843	0.156131479585891	14.8815864481221	15.0601126758775	8.02073934555522	35.8635274659167	67.4777470800279	32.083808396408	CG33939
FBgn0051826	105.500147383846	-1.26553570854666	0.497207359528006	-2.54528756321713	0.0109187778883309	0.156131479585891	227.475678564152	108.432811266318	111.287758419579	49.576052673473	48.4699310011468	87.75865237841	CG31826
FBgn0031263	7080.49891162156	0.46637246581266	0.183461261714687	2.54207597535193	0.0110196217384906	0.156291957498647	4928.99402571016	6327.25533889199	6581.01663302806	9429.99810427338	6707.85829423714	8507.87107358866	Tspo
FBgn0038947	6148.43218930194	0.366247100522538	0.144061214499541	2.54230190821906	0.0110125004814666	0.156291957498647	5135.21029506271	5465.81689383179	5515.26089248741	7114.69096345905	7763.74247741898	5895.87161355168	Sar1
FBgn0023214	322.350708752903	-0.566037433424261	0.222722880780652	-2.54144267279715	0.0110396048358749	0.156361769994616	363.535897518412	370.478771826586	420.086223223455	293.237077515436	244.250436613622	242.515845819907	edl
FBgn0003447	2961.9106780063	0.375479933788099	0.147858699966947	2.53945106964984	0.0111026574543082	0.156826924749154	2893.40559369917	2373.47375771829	2469.38512601281	3211.89532746224	3697.02022734237	3126.28403580293	sn
FBgn0031902	724.35597906125	-0.627385578432906	0.247041591120311	-2.5395949547919	0.0110980914639154	0.156826924749154	719.631001812763	870.474512665717	1047.70907701315	706.722453004828	454.286804285258	547.312025585783	Wnt6
FBgn0032773	8970.04007387985	0.460332443298693	0.18139325886971	2.53775937522208	0.0111564662522593	0.157372870422494	6840.21491383328	8353.34249755337	7459.28759136636	10169.4196558501	12632.5945660244	8365.38121865167	fon
FBgn0036988	564.679249313447	0.739501485432104	0.291678871156563	2.53532757617937	0.0112342218226559	0.15825466887763	373.102631663633	526.099936143986	369.956602313735	592.803012818975	964.646666003215	561.46664693714	CG5262
FBgn0005671	18114.6664661212	-0.248132291133916	0.0978891588313004	-2.53482912813196	0.0112502187544965	0.158265272505668	20241.0835103672	18824.1368373351	19940.5606054685	16963.4484913786	16726.8781494154	15991.8912027625	Vha55
FBgn0267763	18.0799298065841	3.63963801588693	1.43764671937647	2.53166370209886	0.0113522812311883	0.159484957702567	0	0	8.02073934555522	47.466433410772	20.9085976867692	32.083808396408	lncRNA:CR46094
FBgn0002901	152.091389204924	1.10527271787738	0.436683327521866	2.53106232415533	0.011371764049626	0.159542776166509	139.249130336	81.3246084497383	69.1788768554138	159.276254333924	292.720367614769	170.799097639701	mus304
FBgn0010414	1471.36850186483	-0.446620546801068	0.17649423583573	-2.53051066900992	0.0113896620981288	0.159578234686603	1572.13331119804	1752.99711547214	1766.56784085854	1307.96394287461	1407.52878064114	1021.02002014451	SerT
FBgn0039449	39.0681514380745	-2.79654277215294	1.10535153549097	-2.53000306450996	0.011406153042437	0.159593909550648	76.5338731617709	105.420788731142	23.0596256184713	0	19.9582068828251	9.43641423423764	CG6425
FBgn0029880	34.5129950719678	-2.94946256328849	1.16679438005767	-2.52783405002577	0.0114768585421261	0.159977284143342	122.241602966717	33.1322478869304	28.0725877094433	0	5.70234482366433	17.9291870450515	CG14443
FBgn0029914	806.072075878446	0.373753394224378	0.147826158381576	2.52833056284686	0.0114606389819081	0.159977284143342	713.253179049282	721.881400930393	671.73692019025	873.382374758206	935.18455108095	920.994029261594	CG4558
FBgn0052687	3255.99180694692	0.394064639696466	0.155895744703996	2.52774468247796	0.0114797800700048	0.159977284143342	2993.32481699371	2910.61777649125	2538.56400286823	3382.77448774102	4276.75861774825	3433.91113983908	CG32687
FBgn0032681	1432.31270116912	-0.500327021342663	0.198180745082855	-2.52459955750741	0.0115830191000952	0.161199603615534	1971.81020437618	1633.52022157684	1429.69678834522	1076.96063360885	1078.6935624765	1403.19479663114	CG10283
FBgn0043012	1182.36807588243	0.443910423852644	0.175907369557782	2.52354648340546	0.0116177700001006	0.161466784660033	884.391423202686	1124.48841313218	996.576863685236	1387.07466522589	1200.34358538134	1501.33350466721	AP-2sigma
FBgn0262035	545.625029443102	0.678845545230943	0.269305772458652	2.52072407892843	0.0117113645066093	0.162549981694676	365.661838439572	499.995740839132	393.016227932206	625.50211139084	872.458758020642	517.115500036223	CG42846
FBgn0050090	128.903925971866	1.17253803368877	0.465465895388109	2.51906325534569	0.0117667515730016	0.16310068735768	107.360016518595	82.3286159614635	48.1244360733313	140.289680969615	256.605517064895	138.715289243293	Erasp
FBgn0035690	669.258922338838	-0.570315855889597	0.226574281834611	-2.51712529450232	0.0118316745554534	0.163781926979622	1000.25520340592	715.857355860042	683.768029208583	485.212430421225	528.417286992894	602.043228144361	CG10274
FBgn0028539	2616.32437054842	-0.313117527958301	0.124507480176614	-2.51484912805353	0.0119083331632524	0.164623588416627	3019.89907850821	2984.91433235891	2692.96323527017	2218.26465473008	2325.6062972511	2456.29862517206	Eato
FBgn0036821	7604.614068118	-0.315283984742409	0.125469191441217	-2.51283985431691	0.011976368762731	0.165343963423768	9425.3590739642	7657.56529192783	8214.23968226674	6684.32863386805	6803.84776543549	6842.34396124571	CG3961
FBgn0011817	2917.8189456611	-0.611141109303329	0.243566760752924	-2.50913181837351	0.0121028310793625	0.166867984416921	4632.4252672083	2559.21514738744	3388.76237349708	2364.8831934878	1869.41871135796	2692.208981028	nmo
FBgn0034329	3646.69234385622	0.554123667471323	0.221032524205787	2.50697796381956	0.0121768302831347	0.167482055044762	2301.33104715603	3481.89805066287	3080.9665011114	4848.9598753182	3291.20335405826	4875.79523483059	BomS1
FBgn0265101	2105.07306316734	0.497428215595924	0.198423905324676	2.50689660997245	0.0121796331688302	0.167482055044762	1438.19903316495	1973.87876805167	1824.71820111381	2724.57327777832	1983.46560783124	2685.60349106403	Sgt1
FBgn0015040	1029.98317337091	0.480879822930645	0.191968920425602	2.50498790046075	0.0122455582392183	0.167643436066328	805.731609119755	929.710955857502	844.182816119687	1178.2223582185	1422.73503350425	999.316267405766	Cyp9c1
FBgn0031542	92.7843126453426	1.25174047210086	0.499759120978845	2.50468759759534	0.0122559591576134	0.167643436066328	36.1409956597252	76.3045708911125	52.1348057461089	124.467536499358	85.5351723549649	182.122794720786	CG15414
FBgn0031698	3950.06930391161	-0.450956435780141	0.179950336772304	-2.50600495597153	0.0122103908336185	0.167643436066328	5559.33550883419	3792.13637178595	4336.21220869079	3217.16937561899	3112.52988291678	3683.03247562295	Ncoa6
FBgn0035186	1141.27209436211	0.590905324559387	0.235879677032406	2.50511333572077	0.0122412161347971	0.167643436066328	768.52764299945	1033.12372956519	930.405764084406	1468.29500683988	1646.0768724311	1001.20355025261	CG13912
FBgn0028382	552.031583842864	0.488500017884106	0.195136041533799	2.50338181529369	0.0123012756810271	0.167692672620532	442.195711601343	473.891545534278	462.19510478762	652.927161805953	728.94974662509	552.030232702902	cyp33
FBgn0037163	3035.86979849399	0.322986183615179	0.129001306125608	2.50374351481905	0.0122887082391229	0.167692672620532	2507.54731650858	2783.10882250216	2801.24321643516	3604.28451032462	3106.82753809311	3412.20738710033	laza
FBgn0085483	278.972608417958	-0.866462904683963	0.346143762861262	-2.50318797461982	0.012308015462998	0.167692672620532	233.853501327633	504.011770886032	342.886607022486	225.729261109005	172.020735513874	195.333774648719	CG34454
FBgn0030159	4047.6685955406	0.512031425427949	0.204692408825527	2.50146758429321	0.0123679764189609	0.168288769569662	2695.69308803126	3962.81764877922	3351.66645402389	5104.22380610502	3771.15071005001	5400.4598662542	CG9689
FBgn0039239	107.377222280825	1.46078481735754	0.584778385564704	2.49801438188742	0.0124891126849309	0.16971461766355	55.2744639501679	27.1082028165794	89.2307252193018	243.661024841963	88.3863447667971	140.602572090141	Srg1
FBgn0033697	342.029653305541	0.670505000084341	0.268514056367805	2.49709459964322	0.0125215547720744	0.169933047900231	213.65706257661	276.10206572442	301.780317876515	512.637480836338	355.446160675076	392.554832144286	Cyp6t3
FBgn0266414	345.624062403321	-0.634065849397372	0.254263500440812	-2.49373523253674	0.0126406795118587	0.171325763305636	463.455120812946	334.33450140448	463.197697205814	309.059221985694	236.64731018207	267.050522828925	lncRNA:CR45054
FBgn0002069	2410.78138976236	0.305674323970894	0.12274812407548	2.49025658251959	0.0127650903181881	0.172786398544236	2065.35160490723	2289.13712673337	2114.467409972	2632.80483985082	2554.65048100162	2808.27687610912	AspRS
FBgn0001085	611.600519450074	-0.838772706260113	0.336982633516112	-2.48906804931836	0.0128078448395004	0.172819916687167	1145.8821565054	675.697055391036	532.376574061228	341.758320557559	405.816873284111	568.072136901106	fz
FBgn0051195	1857.7859425157	-0.335461045611578	0.134788269929757	-2.48879999562572	0.0128175048978153	0.172819916687167	2220.54529215194	2047.17131640761	1951.04484580631	1579.05001813168	1583.35107937079	1765.55310322586	CG31195
FBgn0266450	1131.10104142444	-0.473200741804687	0.190108573192188	-2.48910784957767	0.0128064110762013	0.172819916687167	1577.44816350095	1101.39624036251	1266.27422417953	926.12285632573	898.119309727132	1017.24545445082	Kr-h1
FBgn0033853	2606.97320877969	-0.341008020268361	0.13708698235369	-2.48753028488545	0.012863350097787	0.173213100797957	2660.61506283212	2953.79009949543	3126.08315993015	2458.76125067799	2115.56992957947	2327.019750163	Nadk1a
FBgn0030685	2645.05894248521	-0.462622513043485	0.186172587488069	-2.4849120876785	0.0129583431262831	0.174266215462527	3770.3562236778	2637.52773330201	2789.21210741683	2047.3854944513	2145.98243530568	2479.88966075765	Graf
FBgn0003300	152.904537850822	-0.855802541981485	0.344862785735416	-2.4815740560597	0.0130803527037597	0.17500028578664	234.916471788214	192.769442251232	163.422564165688	87.5491994020907	136.856275767944	101.913273729767	run
FBgn0013949	2634.93619319406	0.530259988002934	0.213654719546058	2.48185478481146	0.01307005269919	0.17500028578664	1833.62404450076	2370.46173518311	2263.85368028296	3413.36396705018	3638.09599749784	2290.21773464948	Elal
FBgn0015622	17290.0007139325	0.291653530291777	0.117520543259038	2.48172380933363	0.0130748573276081	0.17500028578664	14361.7938928984	16506.8875002734	15775.7917002889	19399.0039301669	17663.9634821042	20032.5637778631	Cnx99A
FBgn0025525	1366.91803103017	-0.562393844035303	0.226566443683437	-2.48224686273971	0.0130556792722406	0.17500028578664	1988.81773174546	1550.18759810365	1351.49457972605	909.245902224122	1356.20767722817	1045.55469715353	bab2
FBgn0020415	5984.08721402192	0.437331455306143	0.176341434760451	2.48002663639564	0.0131372568423269	0.175309769327812	4757.85578155676	5627.46210321955	4866.58359791563	6573.57362257625	8359.6375114919	5719.41066737143	Idgf2
FBgn0027574	780.090276490526	0.526030407631261	0.21208893192614	2.48023507334391	0.0131295791369984	0.175309769327812	622.900689899969	550.19611642539	744.926166718441	1071.6865854521	905.722436158684	785.109664288572	CG5815
FBgn0027053	759.612251458976	0.479243144333737	0.193331458587219	2.47886788749143	0.0131800113975308	0.175563938678458	637.782276348091	701.80125069589	564.459531443449	751.024457521549	961.795493591383	940.810499153493	CSN5
FBgn0035243	484.864292868837	0.756921726422113	0.305383471090721	2.47859428579634	0.013190124462454	0.175563938678458	263.616674223878	460.83944788185	356.922900877207	623.392492128139	444.782896245818	759.63134585613	CG13926
FBgn0033321	732.099483061136	0.475249756491068	0.192088513270467	2.47411856336199	0.0133565362585553	0.177551292492089	546.366816738198	695.777205625539	595.539896407475	839.62846655499	761.263033959188	954.021479081425	CG8738
FBgn0031485	309.237832231096	0.514365849552426	0.20804476754243	2.47238061129091	0.013421653558569	0.178188756067856	240.231324091114	262.045960560268	261.676621148739	376.567038392125	345.942252635636	368.963796558692	CG9643
FBgn0034951	2818.50258550504	-0.298918338182007	0.121045493910118	-2.46947101065959	0.0135312981751468	0.178730200578084	3361.11259635444	2976.88227226511	2990.7331834739	2450.32277362719	2586.96376833572	2545.00091897389	CG3860
FBgn0250830	2070.48072521018	-0.402582925670698	0.162936402456537	-2.47079792852359	0.0134811971730863	0.178730200578084	2710.57467447939	1993.95891828618	2368.12329177518	1818.49180444824	1683.14211378492	1848.59354848715	CG12547
FBgn0259101	259.251071054426	0.652722759436628	0.26422064778967	2.47036999150884	0.0134973370358107	0.178730200578084	192.397653365007	224.897682626437	187.484782202353	292.182267884086	382.05710318551	276.486937063163	CG42249
FBgn0261612	261.664973693113	-0.633772473665601	0.256618014400183	-2.46971154829864	0.0135222039037682	0.178730200578084	294.442817580702	335.338508916205	324.839943494986	208.852307007397	238.548091789958	167.96817336943	CngA
FBgn0003048	2605.48539864469	-0.459090465112463	0.186030070875705	-2.46782932969585	0.0135935114476848	0.178869246958002	3691.69640959487	2516.04282438326	2842.34950558113	2090.63268933667	2057.59609053888	2434.59487243331	pcx
FBgn0031500	1220.97418090746	-0.382334188089244	0.154902098788889	-2.46823116716007	0.0135782600718596	0.178869246958002	1280.87940499908	1515.04733519327	1349.48939488967	1047.42596393104	982.704091278152	1150.29889515357	CG17221
FBgn0051860	47.9034191177486	-1.89263873728421	0.766753408165162	-2.46837994735921	0.0135726170905136	0.178869246958002	139.249130336	48.1923605628079	39.1011043095817	12.6577155762059	13.3054712552168	34.9147326666793	ZnT33D
FBgn0050441	40.6869093939602	1.55367093126685	0.629883775693925	2.46659938106076	0.0136402871233808	0.179257545461949	13.818615987542	29.1162178400298	19.0492559456937	60.1241489869779	39.9164137656503	82.0968038378675	IFT20
FBgn0033791	1252.23863041433	-0.439104531042683	0.17805662755762	-2.46609484334183	0.0136595160793107	0.179283307124404	1702.8786778494	1270.06950233233	1351.49457972605	989.411434206759	1055.88418318184	1143.6934051896	Drl-2
FBgn0038984	12766.2729493761	0.399675032457323	0.16211191638171	2.46542661007255	0.0136850206602133	0.179391268300928	10576.5560827725	12011.9458702799	10438.9922582401	13775.8137854374	17377.895850117	12416.4338494099	AdipoR
FBgn0030034	2038.66564626515	-0.403091454138237	0.163804185786104	-2.46081290416226	0.0138622634294747	0.181420922000959	2689.31526526778	2098.37569950559	2177.63073231824	1626.51645154246	1934.9956768301	1705.16005212674	CG10555
FBgn0037239	3471.09313479197	0.408524177637947	0.166033771581568	2.46048845211741	0.0138748037053324	0.181420922000959	2604.27762842137	3396.55741216623	2947.62170949154	4044.14012659778	3433.76197464987	4400.19995742501	Sfxn1-3
FBgn0033195	170.480923824278	0.904106071641954	0.367903035501735	2.45745749395343	0.0139924368234259	0.182728904529318	88.2265482281526	152.609141782225	115.298128092356	226.784070740355	165.367999886265	274.599654216315	CG1360
FBgn0086778	8919.77459645797	-0.546054132979793	0.222291921667631	-2.45647313174183	0.0140308293763677	0.183000088675187	13917.4722403759	8262.9818214981	9583.7809255203	6712.80849391452	6372.37034044489	8669.23375699412	nAChRalpha7
FBgn0031360	2816.97308936772	0.575730863365676	0.23445674036097	2.45559527305242	0.0140651464307164	0.183217503442532	1893.15039029325	2682.70807132964	2210.71628211866	3283.62238239407	4339.48441080855	2492.15699926216	CG31937
FBgn0037842	348.949989623219	0.564204175552025	0.229986492782862	2.45320570232231	0.0141589345308446	0.184072642328355	324.205990476946	260.037945536818	260.674028730545	392.389182862382	470.443447952307	385.949342180319	CG6567
FBgn0044323	5086.85356611665	-0.484394669160753	0.197468713860627	-2.45301982116841	0.0141662532479633	0.184072642328355	7487.56392432659	4878.47249947257	5433.04831419547	3942.87840198813	3918.46128466134	4860.69697205581	Cka
FBgn0033629	55.2083063126637	1.58973416691084	0.648301562244982	2.45215229993555	0.014200454409271	0.184286397096314	43.5817888837862	15.0601126758775	24.0622180366657	71.7270549318333	50.3707126090349	126.447950738784	Tsp47F
FBgn0030408	127.566104228361	-0.859907078036359	0.350791766201019	-2.45133198919953	0.0142328613373966	0.184476362552873	140.31210079658	199.797494833308	153.396639983744	85.4395801393897	77.9320459234125	108.518763693733	CG11085
FBgn0040985	8533.15476333522	0.416764906011001	0.170123938984574	2.44977225720591	0.0142946596207708	0.184888680594864	6662.69884691639	7812.1824487335	7452.269444439	10058.6646445583	11375.2275324064	7837.88566295778	osi
FBgn0086913	3273.84416800879	-0.393833264829155	0.1608289537837	-2.4487709181944	0.0143344584141955	0.184888680594864	4392.19394311719	3226.88014268468	3535.14086655346	2723.51846814696	2745.67903259437	3019.65255495604	Rab26
FBgn0262123	296.455108059661	-0.798524017480809	0.326096607337061	-2.44873451460179	0.0143359071353174	0.184888680594864	497.470175551511	267.065998118894	364.943640222763	221.510022583603	171.07034470993	256.670467171264	l(2)41Ab
FBgn0265060	10.5989119450036	3.8823435754452	1.58512317559624	2.4492377849342	0.014315890382073	0.184888680594864	0	0	4.01036967277761	27.4250504151127	10.4542988433846	21.7037527387466	lncRNA:CR44171
FBgn0031675	1665.13743568146	-0.337717518697924	0.137964423373593	-2.44785945854621	0.0143707698422038	0.18510835297985	2009.01417049649	1787.13337087079	1781.60672713145	1412.39009637831	1580.49990695896	1420.18034225276	CG9121
FBgn0031377	1872.01605114411	-0.504102639684309	0.206076866933343	-2.44618742115952	0.0144375927213871	0.185508771823566	2770.10102027188	2013.03506100895	1804.66635274992	1379.69099780644	1538.68271158542	1725.92016344206	CG15356
FBgn0040340	1414.28531144686	0.41933231736973	0.17142050170876	2.44622033648091	0.0144362746228654	0.185508771823566	1319.14634157997	1162.64069857774	1148.97091125079	1555.84420624197	1879.87301020134	1419.23670082934	TRAM
FBgn0038765	122.677605614736	0.936268181179108	0.383028015052825	2.44438564382813	0.0145099072509385	0.186207487118966	65.9041685559694	87.3486535200893	99.2566494012459	179.317637329583	187.226988376979	117.011536504547	CG4424
FBgn0037920	351.340150086562	0.481964222262362	0.197349067570796	2.44219153500416	0.0145983991771801	0.187002361374369	278.498260672	303.210268541	297.769948203738	420.869042908845	389.660229617062	418.033150576727	CG14710
FBgn0083068	208.587047029111	-0.595925005407857	0.244035792329996	-2.44195738550524	0.0146078708413228	0.187002361374369	264.679644684458	247.989855396116	240.622180366657	158.221444702573	174.871907925706	165.137249099159	CG33947
FBgn0034439	304.860297372997	0.66770202923258	0.273525641698927	2.44109482783895	0.0146428092214649	0.187218775045873	296.568758501862	201.805509856758	208.539222984436	326.990985718652	365.900459518461	429.356847657813	CG10062
FBgn0003090	690.590568628691	-0.474984689371981	0.194636566910666	-2.44036717720154	0.0146723403786788	0.187358288146515	912.02865517777	671.681025344135	826.136152592188	592.803012818975	536.020413424447	604.874152414633	pk
FBgn0046763	1250.58841765185	0.521071336416503	0.213559319528993	2.43993723882306	0.014689813769145	0.187358288146515	914.15459609893	1249.98935209783	917.372062647878	1355.43037628538	1293.48188416786	1773.10223461325	peg
FBgn0263336	475.619180978156	0.526989790798478	0.216062817067799	2.43905822366979	0.0147255954606861	0.187584211132323	359.284015676091	398.59098215489	411.062891459705	597.022251344377	627.257930603076	460.497014630797	lncRNA:CR43417
FBgn0010039	583.244271800902	0.628452443539648	0.257774345594641	2.4379945261423	0.014768997645918	0.187906536225393	427.314125153221	372.486786850036	574.485455625393	872.327565126855	621.555585779412	631.296112270498	GstD3
FBgn0003231	11955.0078810304	0.220940754426933	0.0906445264686006	2.43744176327588	0.0147915965842866	0.187963715713664	11047.4519968095	11072.1948393051	11004.4543821018	12905.5958395732	12662.0566809466	13038.2935474461	ref(2)P
FBgn0004516	15075.3856296719	-0.347965766583341	0.142870201903301	-2.43553772548635	0.014869673958992	0.188494450601044	19655.3867865876	14857.303158509	16141.7379329299	12671.4281014134	13629.5545193617	13496.9032792301	Gad1
FBgn0267545	46.0927340000875	1.91046105370859	0.784281490101687	2.4359379608218	0.0148532317462973	0.188494450601044	36.1409956597252	10.0400751172516	12.0311090183328	48.5212430421225	128.302758532447	41.5202226306456	asRNA:CR45885
FBgn0039937	186.283395035356	-0.756956256432515	0.31085681102274	-2.43506408607255	0.0148891524288242	0.188511195751284	285.939053896061	183.733374645705	232.601441021101	137.125252075564	122.600413708783	155.700834864921	fd102C
FBgn0037960	347.398040844956	-0.720138416057549	0.295906027920359	-2.4336726802043	0.0149465042307748	0.189006829383561	426.251154692641	538.148026284688	332.860682840542	207.797497376046	256.605517064895	322.725366810927	mthl5
FBgn0010516	7039.18525140931	0.460678358749349	0.189477183330701	2.43131310404436	0.0150442076193136	0.190010904505734	5275.52239585929	6611.38946471021	5887.22267963753	8188.48716817385	9880.26279780239	6392.22700227258	wal
FBgn0052512	1093.11201682653	-0.340045975005773	0.139948556235642	-2.42979266204941	0.0151074624702396	0.190346693405373	1253.242173024	1246.97732956265	1164.0097975237	933.506523745183	937.085332688838	1023.85094441478	CG32512
FBgn0267337	1244.03777311607	-0.680833691696989	0.280193457729859	-2.42987005197458	0.0151042371732262	0.190346693405373	2073.85536859188	1063.24395491695	1459.77456089105	985.192195681357	740.354436272419	1141.80612234275	rn
FBgn0011606	161.185283304689	-0.883156034032928	0.363756847283736	-2.42787466580403	0.0151875907792641	0.191049556885437	249.798058236336	145.581089200149	231.598848602907	140.289680969615	103.592597629902	96.2514251892239	Klp3A
FBgn0038472	394.026173121343	0.540907958187068	0.222858317960966	2.42713829636733	0.0152184534332746	0.191049556885437	279.56123113258	322.286411263778	360.933270549985	518.966338624441	413.419999715664	468.989787441611	bdwf
FBgn0039909	11857.7673560635	-0.249736820464999	0.102879942767705	-2.42745878104624	0.0152050145258123	0.191049556885437	12531.3587597794	13080.2098627554	13032.698844109	11112.4194662774	11217.4626589517	10172.4545445082	ND-49
FBgn0037616	43.3776606995397	1.28675383349617	0.530392125252726	2.42604249239757	0.0152644829110604	0.191395968094963	25.5112910539236	31.1242328634801	19.0492559456937	54.8501008302255	63.6761838642517	66.0548996396635	CG8136
FBgn0016650	1004.9013783126	-0.378336621846926	0.156023109167115	-2.42487554482518	0.0153136355189545	0.191550279416875	1156.51186111121	1213.84508167572	1037.68315283121	807.984177614475	888.615401687691	924.768594955289	Lgr1
FBgn0027560	24932.1603341101	0.443022921121266	0.18276520508075	2.42400035020632	0.015350590683379	0.191550279416875	19071.8160037291	23531.9280598144	20797.7771230247	27981.9899004658	35210.0785045193	22999.3724131074	Tps1
FBgn0035120	466.483478423315	0.566984342079059	0.23388398407687	2.42421191992655	0.0153416499468635	0.191550279416875	323.143020016366	442.767312670797	361.935862968179	548.501008302255	478.046574383859	644.507092198431	wac
FBgn0085407	2572.83735484452	-0.401329613173262	0.165548067093164	-2.4242482574406	0.0153401148192114	0.191550279416875	3465.28370149129	2597.367432833	2723.041007816	2049.495113714	2216.31135479754	2385.52551841528	Pvf3
FBgn0010660	1625.26266684095	-0.368041194880137	0.151959443804091	-2.4219698734527	0.0154366302232451	0.192252035351698	2066.41457536781	1621.47213143614	1806.67153758631	1416.60933490371	1468.35379209356	1372.05462965815	Nup214
FBgn0051956	18.9924785195423	2.77404519684609	1.14544786570211	2.42179961210695	0.0154438641382504	0.192252035351698	9.56673414522136	5.02003755862582	0	26.3702407837622	47.5195401972027	25.4783184324416	Pgant4
FBgn0030291	117.466836781417	0.984187720214865	0.406469649551095	2.42130678465613	0.0154648197791343	0.192282346044278	88.2265482281526	93.3726985904403	55.1425830006921	129.74158465611	202.433241240084	135.884364973022	CG1738
FBgn0035674	598.454733916745	-0.522670499448259	0.215909935427275	-2.42078021288793	0.0154872379207851	0.192330746523434	791.912993132213	740.957543653171	584.511379807337	436.691187379103	474.245011168083	562.410288360563	CG13295
FBgn0040606	22405.9414132302	0.612602770586386	0.25313016091377	2.42010975055269	0.0155158234126195	0.192455530071465	13703.8151777993	21509.8569311999	17943.3965084252	28820.5635573894	34421.2541372458	18036.7621673218	CG6503
FBgn0033879	5652.12734669492	0.611554283708323	0.252935824056535	2.41782391240725	0.0156136305424937	0.193207046832145	3475.9134060971	5341.31996237787	4597.88882983953	7250.76140590327	8642.85397106723	4604.02650488454	Echs1
FBgn0035619	40.6397187420604	1.64330413489451	0.679543787343013	2.41824613145205	0.0155955237663175	0.193207046832145	15.9445569087023	12.048090140702	31.0803649640265	83.3299608766887	65.5769654721398	35.858374090103	Alp10
FBgn0036479	156.322862793766	0.76976893509121	0.318663369019707	2.41561788999854	0.0157085364572207	0.194150030355792	138.18615987542	102.408766195967	106.274796328607	184.591685486336	232.845746966293	173.630021909973	CG13458
FBgn0030961	1167.29573803096	-0.351511244904827	0.145593290421558	-2.41433684125858	0.015763881411186	0.194602398110503	1424.3804171774	1193.76493144122	1308.3831057437	1033.71343872348	1007.4142521807	1036.11828291929	CG7058
FBgn0030258	3224.42271248682	0.396107153561844	0.164288193534741	2.41105063632027	0.0159066398470032	0.196131514123026	2386.36868400244	3046.15879057415	2920.5517142003	4064.18150959344	3736.93664110802	3192.33893544259	CG1552
FBgn0041627	380.450870392096	-0.786537724976752	0.326490382720035	-2.40906858702545	0.0159932920425858	0.196966023708334	339.087576925068	565.256229101268	540.397313406783	336.484272400806	190.078160788811	311.401669729842	Ku80
FBgn0029810	19074.9468828614	-0.328546256153458	0.136420402943627	-2.40833664953491	0.0160253960132039	0.196978649329864	23559.6772882985	20485.7692692403	19667.8554677196	15604.8536861991	18833.8945617593	16297.6310239518	CG12239
FBgn0030881	84.1478156914484	1.20960093459145	0.50228837143011	2.40818024742935	0.0160322634062545	0.196978649329864	31.8891138174045	50.2003755862582	70.1814692736082	152.947396545821	78.8824367273565	120.786102198242	CG12985
FBgn0027552	4967.69247701607	0.490343123011963	0.203663586000843	2.4076131263344	0.0160571865873126	0.197051668025389	3357.9236849727	4991.92534829752	4044.45781499622	5986.04465791403	4677.82353701264	6747.97981890334	CG10863
FBgn0034008	340.321499641411	0.573206575165545	0.238164952420609	2.40676291511288	0.0160946144913215	0.197244305026675	248.735087775755	274.09405070097	297.769948203738	437.745997010453	449.534850265538	334.049063892012	CG8152
FBgn0050384	79.484097154742	-1.21003912259214	0.502933301750313	-2.40596341181018	0.016129880077793	0.197244305026675	121.178632506137	76.3045708911125	135.349976456244	65.3981971437304	49.4203218050908	29.2528841261367	CG30384
FBgn0283712	2441.96542625452	-0.317963499710822	0.13214397553733	-2.40618990323172	0.016119882795485	0.197244305026675	2922.10579613484	2719.85634926347	2488.43438195851	2044.22106555725	2202.05549273837	2275.11947187469	LIMK1
FBgn0000038	11578.2602646763	-0.436780048959399	0.18168042613397	-2.40411175960871	0.01621181620751	0.198013030431023	16461.1605525442	11017.978433672	12474.2548671748	9406.79229238367	9088.58725811699	11020.7881841661	nAChRbeta1
FBgn0038471	563.128828160641	0.587193902282725	0.244405858970157	2.4025361125014	0.0162818268663263	0.198482654572594	387.984218111755	557.224169007466	405.047336950539	595.967441713027	811.633746568223	620.916056612837	Trm7-32
FBgn0051248	1130.55376981103	0.521037157768729	0.216883178972816	2.40238620734177	0.0162885014155124	0.198482654572594	716.442090431022	1102.40024787423	966.499091139404	1532.63839435226	1273.52367728503	1191.81911778421	CG31248
FBgn0034087	1964.12206363121	-0.538589597997251	0.224230887029358	-2.40194205683508	0.0163082913987348	0.198490833882374	2966.7505554792	2147.57206758013	1865.82449025978	1317.45722955676	1647.02726323505	1840.10077567634	clu
FBgn0030122	351.486422118365	-0.600431232573042	0.250036290931483	-2.40137633755564	0.0163335287033974	0.19856521662608	383.732336269435	463.851470417026	423.094000478038	284.798600464632	331.686390576475	221.755734504585	Aladin
FBgn0038071	133.779345562795	1.08496123963308	0.452259878311604	2.39897742794144	0.016440928129699	0.199637094552673	56.337434410748	111.444833801493	89.2307252193018	220.455212952252	216.689103299244	108.518763693733	Dtg
FBgn0034566	30.0916022304898	3.45590927253801	1.44218135316943	2.39630700046363	0.0165612126341719	0.20082604329029	0	0	15.038886272916	99.152105346946	42.7675861774825	23.5910355855941	CG9313
FBgn0263522	30.5869598056637	-3.52738434650774	1.47223029098264	-2.39594604737645	0.0165775302542649	0.20082604329029	40.3928775020458	21.0841577462285	107.277388746801	14.7673348389069	0	0	mir-4982
FBgn0004569	747.847195187374	0.513811198901115	0.214552072996046	2.39480882997846	0.0166290328415228	0.201215173613858	760.023879314808	527.103943655711	561.451754188865	786.887984987465	957.043539571663	894.572069405728	aos
FBgn0031213	3485.76788401974	-0.26683090523535	0.111503251922204	-2.39303249578333	0.0167097610674706	0.201487502209616	3825.63068762797	3952.77757366197	3643.42084771846	3073.71526575533	3114.43066452467	3304.63226483002	galectin
FBgn0033813	193.96695550017	0.786654960911999	0.328689228848933	2.3933092169368	0.016697162468417	0.201487502209616	117.989721124397	179.717344598804	129.334421947078	225.729261109005	206.23480445586	304.796179765876	fsd
FBgn0035092	4426.35795400211	-0.30649422580744	0.128061373505411	-2.39333857991527	0.0166958261162327	0.201487502209616	5442.40875817038	4637.51069665853	4604.90697676689	3767.78000318395	4071.47420409633	4034.06708513659	Nplp1
FBgn0037140	279.441187927841	0.720618223085336	0.301187907682315	2.39258683600746	0.0167300686728356	0.20149834450276	237.042412709374	240.961802814039	155.401824820132	274.250504151127	387.759448009174	381.231135063201	SLC22A
FBgn0262970	117.174167632918	1.36596101782748	0.571680430968061	2.38937865253567	0.016876898105014	0.203031235372254	69.0930799377099	30.1202253517549	97.2514645648571	252.099501892767	90.2871263746852	164.193607675735	CR43281
FBgn0003996	2474.58921178483	0.360001285789025	0.150698234798845	2.38888853787545	0.0168994285699557	0.203066976172778	1921.85059272891	2269.05697649887	2310.9755239381	2976.67277967108	2476.71843507821	2892.26096279384	w
FBgn0259789	1614.86971377227	-0.645911683203124	0.270572785219049	-2.38720122084787	0.016977196179993	0.203765607792702	2688.2522948072	1407.61853143868	1815.69486935006	1214.08588568441	1019.76933263197	1543.79736872128	zld
FBgn0025519	744.525998243535	-0.468037856533362	0.196205168467319	-2.38545121002417	0.017058184916946	0.20450124227221	803.605668198595	860.434437548466	928.400579248017	685.626260377818	678.579034016055	510.510010072256	fidipidine
FBgn0033446	16634.3999443392	0.406440722500583	0.170475596460706	2.38415779700331	0.0171182604389149	0.204984751876372	12844.9350456506	14813.1268279931	15261.4617897552	20424.2788918395	21434.1638013503	15028.4333094469	CG1648
FBgn0250869	2839.952583901	-0.342172679231322	0.143711798935373	-2.38096441465601	0.0172673799174484	0.206532186984964	3201.66702726742	3263.02441310678	3060.91465274751	2430.28139063153	2851.17241183216	2232.65560782063	CG42240
FBgn0033303	38.7397987361356	1.40367942644565	0.58991912592715	2.37944383349082	0.017338785149663	0.20692170300778	28.7002024356641	15.0601126758775	20.0518483638881	56.9597200929264	44.6683677853706	66.9985410630872	Cyp6a15Psi
FBgn0035623	119.734427407789	0.944572914666315	0.396975767290731	2.37942210204117	0.0173398075146185	0.20692170300778	86.1006073069923	56.2244206566092	103.267019074023	188.810924011738	128.302758532447	155.700834864921	mthl2
FBgn0033313	15291.3686413462	-0.465241622240204	0.195601464647866	-2.37851809074008	0.0173823839656514	0.207191630690463	22247.9717399426	14007.9128035895	16951.832606831	12621.85204874	11377.1283140143	14541.5143349602	Cirl
FBgn0014396	23139.6885982116	-0.38361713452552	0.161362353780343	-2.37736451866416	0.0174368471546007	0.207461654728329	31287.4725367162	22049.0089649963	25258.3107915716	19676.418863212	18836.7457341712	21730.1746986024	tim
FBgn0035372	1179.87492632006	0.481184714641706	0.202417266765397	2.37719203668234	0.0174450033305559	0.207461654728329	947.106680376915	1099.38822533905	908.348730884129	1235.18207831142	1698.34836664803	1190.87547636079	CG12093
FBgn0050148	99.3507201292691	1.14104121234678	0.480115484168926	2.37659740202278	0.0174731475409002	0.207558601567078	39.3299070414656	78.3125859145628	68.1762844372194	176.153208435532	148.260965415273	85.8713695315625	CG30148
FBgn0031999	414.290432118065	0.761369181204735	0.320549510132146	2.3751999523907	0.0175394459516334	0.208108031851267	310.387374489404	381.522854455562	230.596256184713	353.361226502414	549.325884679664	660.548996396635	CG8419
FBgn0029795	18.2849487430635	2.95703680222659	1.24632587733696	2.37260323001952	0.0176632265796097	0.208459772255496	9.56673414522136	3.01202253517549	0	13.7125252075564	53.2218850208671	30.1965255495604	CG15773
FBgn0036818	139.403465176367	0.840213838895471	0.354104500841775	2.37278497420428	0.0176545383419069	0.208459772255496	82.9116959252518	96.3847211256158	120.311090183328	209.907116638747	190.078160788811	136.828006396446	CG14074
FBgn0038938	1243.55896673266	0.3238941826193	0.136521794521619	2.37247234959258	0.0176694856082486	0.208459772255496	1140.5673042025	1069.2679999873	1103.85425243204	1391.2939037513	1460.75066566201	1295.61967436083	CG7084
FBgn0261710	14391.9336358027	-0.462480975690516	0.194873303310271	-2.37323926794718	0.0176328373184489	0.208459772255496	21034.05947396	13403.5002815309	15600.3380271049	11457.342215729	11015.0294177116	13841.3323987798	nocte
FBgn0267828	6354.534439533	0.242727403820364	0.102299942964409	2.37270321748674	0.0176584462388167	0.208459772255496	5738.97751667224	6060.18934077309	5664.64716279838	6706.47963612641	6840.9130067893	7115.9999740386	Fatp1
FBgn0284220	2373.8788465286	-0.439229643211637	0.185353734319015	-2.36968326980492	0.0178033292345791	0.209800413295574	3197.4151454251	2401.58596804659	2598.71954795989	1904.98619421898	2373.1258374483	1767.44038607271	Top2
FBgn0034731	2899.94014855865	-0.343189297308966	0.144916123353781	-2.36819264390025	0.0178752256877594	0.210408835703308	3647.0516502505	3170.65572202807	2912.53097485474	2372.26686090725	2591.71572235544	2705.41996095593	CG10384
FBgn0033917	372.786331179349	0.494496116490847	0.208844853721453	2.36776778397605	0.0178957642264965	0.210412031935998	351.84322245203	277.106073236145	299.775133040126	428.252710328299	436.229379010321	443.511469009169	SmydA-1
FBgn0003513	115.679193343349	0.980004923950637	0.414148851316793	2.36631085860723	0.017966351866794	0.211003014797574	65.9041685559694	70.2805258207615	97.2514645648571	164.550302490676	102.642206825958	193.446491801872	ss
FBgn0041184	1682.49964489074	-0.275430589401617	0.116429218596774	-2.36564835460682	0.0179985305936699	0.211142084320317	1833.62404450076	1833.31771641015	1860.81152816881	1546.35091955982	1503.51825183949	1517.37540886541	Socs36E
FBgn0038467	1695.45729238909	0.432534995065064	0.183189735833995	2.36113116870818	0.0182192851442506	0.213249851598207	1379.73565783304	1540.1475229864	1409.64493998133	1894.43809790548	2340.81255011421	1607.96498551409	Adsl
FBgn0051288	298.821883021434	0.899103417211971	0.38073622966936	2.36148637074221	0.018201840967961	0.213249851598207	154.130716784122	281.122103283046	190.492559456937	364.964132447269	549.325884679664	252.895901477569	CG31288
FBgn0263650	51.6751074432398	1.66440992249924	0.705172400585295	2.36028795386458	0.01826075454185	0.213494542402576	19.1334682904427	14.0561051641523	41.1062891459705	108.6453920291	93.1382987865174	33.9710912432555	lncRNA:CR43641
FBgn0037924	692.131943209461	-0.417346618765033	0.176915806328904	-2.35901261410834	0.0183236329054212	0.213988702839238	728.134765497404	869.470505153992	777.009124100662	584.364535768171	546.474712267831	647.338016468702	CG14712
FBgn0004595	32538.4346237855	-0.600854670730018	0.254772824832444	-2.35839387943036	0.0183542067462265	0.214104915100363	51427.5738533283	26475.6780841926	39750.7841965717	27483.064944837	19575.1993888357	30518.307274948	pros
FBgn0037084	3406.98705076345	-0.272643349880056	0.115673748648681	-2.3570028037054	0.0184231077612447	0.214426799077626	3773.54513505954	3854.38483751291	3556.19530733555	2992.49492414134	2988.97907840405	3276.32302212731	Syx6
FBgn0039240	3261.62189675793	-0.361688710252757	0.153448629053134	-2.35706706853351	0.0184199196958038	0.214426799077626	3945.74634967352	3898.56116802881	3161.17389456695	2600.10574127896	2836.916549773	3127.22767722635	CG3744
FBgn0031770	1647.10122657362	-0.372330711288253	0.15809984568577	-2.35503526061801	0.0185209481457265	0.215083315043548	2118.50012793624	1736.93299528453	1720.4485896216	1319.56684881946	1536.78192997754	1450.37686780233	CG13995
FBgn0052533	822.932311361057	0.358674223501383	0.152274920085301	2.35543859291117	0.0185008545939075	0.215083315043548	681.364065231877	736.941513606271	744.926166718441	971.479670473801	871.508367216698	931.374084919255	CG32533
FBgn0263607	564.236733882147	-0.506500833611894	0.215318690489606	-2.35233101436842	0.018656164534697	0.216411508602485	594.200487464305	773.085784028377	619.602114444141	437.745997010453	421.023126147216	539.762894198393	l(3)72Dp
FBgn0011586	1916.0375917041	0.30574193011693	0.130181624310167	2.34857977642434	0.0188451617347268	0.218169323084707	1684.80818001954	1736.93299528453	1719.4459972034	2144.42798053555	2270.48363062235	1940.12676655926	e(r)
FBgn0039396	105.648901939958	-0.944158830969093	0.402028118496288	-2.34848953973803	0.0188497286464055	0.218169323084707	140.31210079658	168.673261969828	108.279981164995	53.795291198875	74.1304827076363	88.7022938018338	CCAP-R
FBgn0030893	414.257384342299	0.507897539677923	0.21663942185738	2.34443729273006	0.0190558145874713	0.219852375553455	318.891138174046	390.558922061089	316.819204149431	456.732570374762	454.286804285258	548.255667009207	RhoGAP16F
FBgn0037186	2041.52304684547	-0.360458894023017	0.153718447764143	-2.34492931242764	0.0190306872210102	0.219852375553455	2178.02647372873	2151.58809762703	2555.60807397753	2002.02868030323	1684.09250458886	1677.79445084745	CG11241
FBgn0041191	2709.52614279154	0.360722785774445	0.153866939381073	2.34438136759882	0.0190586725099315	0.219852375553455	2104.6815119487	2585.3193426923	2427.27624444865	3210.84051783089	2677.2508947104	3251.78834511829	Rheb
FBgn0033644	64.6478449369627	1.36567963051738	0.582854374889614	2.343088924701	0.0191248242482199	0.220370616365171	57.4004048713282	23.0921727696788	28.0725877094433	75.9462934572353	69.378528687916	133.997082126174	Tret1-2
FBgn0031563	1551.77128701802	0.420529993241912	0.179531259335026	2.34237756031752	0.0191613199324046	0.220546367559008	1184.14909308629	1537.13550045123	1260.25866967036	1695.07907758024	1600.45811384179	2033.54726747821	CG10031
FBgn0032512	983.813629264708	0.313372761494739	0.133850230981625	2.34121943007898	0.0192208666349992	0.2208893800277	865.257954912243	889.550655388496	877.268365920102	1101.22125512991	1084.39590730017	1085.18763693733	Bdp1
FBgn0053093	97.5969077834157	1.00772101718281	0.430471425086698	2.34097075544528	0.0192336736221384	0.2208893800277	89.2895186887327	49.1963680745331	56.1451754188866	117.083869079904	162.516827474433	111.349687964004	CG33093
FBgn0027780	753.536969128112	0.519918133308695	0.222239128451435	2.33945361886312	0.019311969311287	0.221543497668267	728.134765497404	479.915590604629	649.679886989973	937.725762270585	775.518896018349	950.24691338773	Aasdh
FBgn0028699	2069.87228591796	0.475703866873742	0.203518780031608	2.33739543249946	0.0194186324116932	0.222521238077482	1530.67746323542	1934.72247509439	1729.47192138534	2425.00734247478	2922.45172212797	1876.90279118987	Rh50
FBgn0030828	1075.59495150362	-0.35036307941112	0.149945539940834	-2.33660220603671	0.0194598776545644	0.222637530368409	1118.24492453032	1281.11358496131	1217.147195688	966.205622317049	876.260321236418	994.598060288647	CG5162
FBgn0034821	33.8854871483976	-2.50925759849505	1.07399576726003	-2.33637568693279	0.0194716699647963	0.222637530368409	43.5817888837862	89.3566685435396	40.1036967277761	0	10.4542988433846	19.816469891899	CG9876
FBgn0029837	1171.32985129548	0.456481724042343	0.195421812761879	2.33587907916178	0.0194975446125893	0.222688127797472	887.580334584427	1014.04758684242	1060.74277844968	1468.29500683988	1519.67489550654	1077.63850554994	Tsp5D
FBgn0030638	1001.04146693544	0.522201732466482	0.223713251011847	2.3342458710183	0.0195828512536294	0.222916539303992	661.167626480854	1016.05560186587	788.037640700801	1194.04450268875	1343.85259677689	1003.09083309946	CG11655
FBgn0032252	423.498167796354	-0.46141471419512	0.197761055983383	-2.33319301366337	0.019638017355742	0.222916539303992	466.644032194687	538.148026284688	467.208066878592	342.813130188909	338.339126204083	387.836625027167	loh
FBgn0037554	921.197840637772	-0.399084420551554	0.171058139955611	-2.33303378988639	0.0196463719382732	0.222916539303992	1169.26750663817	1033.12372956519	941.434280684544	720.434978212385	829.69117184316	833.235376883184	PolI
FBgn0038855	827.401105651693	0.365893353973792	0.156745872556552	2.33430933782184	0.0195795301416139	0.222916539303992	789.787052211053	662.644957738608	716.853579008998	932.451714113833	919.027907413901	943.641423423764	Tbc1d22
FBgn0039187	5518.71368186524	-0.406005068657279	0.174014853318039	-2.33316329563685	0.0196395764457331	0.222916539303992	7669.33187308579	5487.90505908975	5713.7741912899	4359.52820637157	4640.75829565882	5240.98446569558	CG6454
FBgn0087013	12035.2114178722	0.27136211727622	0.116233775052355	2.33462362513813	0.0195630912597092	0.222916539303992	11899.9543061948	10491.878497528	10328.7070922387	12501.603750766	13691.3299216181	13297.7949388877	Karybeta3
FBgn0261871	835.58286380909	-0.596262181747504	0.255647273068248	-2.33236276918286	0.0196816149792348	0.223072627417485	1321.27228250113	891.558670411946	805.081711810105	553.775056459007	653.86887311351	787.940588558843	dpr2
FBgn0032476	1045.22888144772	0.409252662427663	0.175523312267654	2.33161428610461	0.0197209915937742	0.22327517418382	856.754191227602	962.843203744433	874.260588665519	1162.40021374824	1376.16588411099	1038.94920718956	CG5439
FBgn0261535	367.805855106615	-0.567851883123269	0.243693962435343	-2.33018445532451	0.0197964042011374	0.223641206111217	399.676893178137	477.907575581178	440.138071587343	300.62074493489	350.694206655356	237.797638702789	l(2)34Fd
FBgn0266369	1754.83165832531	0.383224716729504	0.164447928929198	2.33037119545908	0.0197865408175011	0.223641206111217	1525.36261093252	1616.45209387751	1427.69160350883	1861.73899933361	2322.75512483927	1774.9895174601	Mtp
FBgn0030884	333.966174613978	-0.760977970900433	0.326682671368166	-2.32941027362551	0.0198373413312295	0.223860084457418	558.05949180458	293.170193423748	409.057706623316	245.770644104664	194.830114808531	302.908896919028	CG6847
FBgn0033543	4773.91362188595	0.461620928682488	0.198270828025227	2.32823423032134	0.0198996694901446	0.224319618508883	3567.32886570699	4580.2822684902	3902.08969161262	5402.73493177721	6833.30988035775	4357.73609337094	Daao1
FBgn0030657	289.772388345492	0.618086235514788	0.265702963522686	2.32623011546506	0.0200062778964677	0.225276764773457	283.8131129749	204.817532391934	197.510706384297	320.662127930549	337.388735400139	394.442114991133	cerv
FBgn0015396	322.332064628148	-0.800111138199409	0.344118583275215	-2.32510296475185	0.0200664551653386	0.225650474941118	471.958884497587	273.090043189245	483.249545569702	300.62074493489	168.219172298098	236.853997279365	jumu
FBgn0264546	15.2456982288624	-3.14902431567897	1.35453861534895	-2.32479478989807	0.0200829357393174	0.225650474941118	14.8815864481221	26.1041953048543	41.1062891459705	8.43847705080392	0	0.943641423423764	CG43925
FBgn0035714	620.659811364032	0.585941720726965	0.252087350376786	2.32435986911354	0.0201062145308549	0.225666792378192	427.314125153221	572.284281683344	489.265100078868	739.421551576693	930.432597061229	565.241212630835	Sbds
FBgn0267001	11932.950732197	-0.497765503041548	0.214188881473794	-2.32395584503041	0.0201278606956468	0.225666792378192	17705.8989618836	10470.7943397817	13737.5213140997	10198.9543255279	8270.30077592116	11214.234675968	Ten-a
FBgn0035695	2425.63464101475	-0.323977012128265	0.139525625112687	-2.32198932537737	0.0202335104190135	0.226606585944119	2827.5014251432	2802.18496522493	2461.36438666726	1948.23338910435	2279.03714785784	2235.4865320909	CG10226
FBgn0027504	2748.1357111331	-0.429246835461801	0.18497915703116	-2.32051460473189	0.0203130557897773	0.227230957976645	3668.3110594621	2709.81627414622	3083.97427836598	2308.97828302622	2723.82004410366	1993.91432769441	bsd
FBgn0039902	2521.62054244431	-0.267030739592657	0.115092262891149	-2.32014501135674	0.0203330340936528	0.227230957976645	2748.84161106027	2818.24908541254	2695.97101252475	2258.3474207214	2198.2539295226	2410.06019542429	Zip102B
FBgn0267408	4443.83497222637	0.306438424913278	0.13212887117362	2.31923895354115	0.0203820834208193	0.227534182876286	3926.61288138308	3914.62528821642	4079.54854963302	5052.53813416885	5367.80726067602	4321.87771928084	AOX1
FBgn0016762	266.785889938359	0.515478072114182	0.222443956077507	2.31733907813873	0.020485268154237	0.228195336885503	208.34221027371	234.937757743688	215.557369911797	312.223650879745	300.323494046321	329.330856774894	angel
FBgn0039723	834.029446093607	-0.370533658924042	0.159875157419571	-2.31764374718723	0.0204686905682544	0.228195336885503	880.139541360366	1015.05159435414	926.395394411628	723.599407106436	681.430206427887	777.560532901182	CG15522
FBgn0003701	18.8490250645353	3.52154665760982	1.52067455540251	2.31577930011309	0.0205703220097808	0.228471297531971	0	0	9.02333176374962	64.3433875123799	13.3054712552168	26.4219598558654	thr
FBgn0032151	6800.88490961646	-0.60675011336298	0.262050910234196	-2.31539021490414	0.0205915865446638	0.228471297531971	11232.4088569505	5691.71858396996	7706.92791866037	5385.8579776756	4215.93360629583	6572.46251414652	nAChRalpha6
FBgn0034976	2055.12588981467	-0.429389035997092	0.185490808467517	-2.31488039512365	0.0206194785540532	0.228471297531971	2883.83885955395	2096.36768448214	2096.4207464445	1592.76254333924	1732.56243559001	1928.80306947817	CG4049
FBgn0053493	1376.72719763633	0.740391155417156	0.319841420128215	2.31486952227874	0.0206200737610727	0.228471297531971	777.031406684091	1382.51834364555	933.413541338989	1543.18649066577	2480.51999829398	1143.6934051896	CG33493
FBgn0267972	1577.02211941298	0.379200887426118	0.163779511321773	2.31531334026948	0.020595790213579	0.228471297531971	1214.97523644311	1561.23168073263	1336.45569345314	1776.29941919422	1936.89645843798	1636.27422821681	Der-1
FBgn0032643	945.272233530425	0.366682204379761	0.158529221065157	2.31302596402119	0.0207212116683157	0.229347142367221	847.187457082381	866.458482618817	763.975422664135	976.753718630554	1153.77443598808	1063.48388419858	GCS2beta
FBgn0015618	85.7661142826353	1.10865038765478	0.479910847698634	2.31011737486495	0.0208816567643795	0.229969126810592	43.5817888837862	45.1803380276324	74.1918389463858	135.015632812863	75.0808735115803	141.546213513565	Cdk8
FBgn0034265	341.983587224654	0.526678325774371	0.227946265971786	2.31053719405766	0.020858431823861	0.229969126810592	246.609146854595	310.238321123076	283.733654349016	420.869042908845	353.545379067188	436.905979045203	Snx16
FBgn0036827	445.009426881244	0.604291937544853	0.261497150188053	2.31089301397848	0.0208387650366077	0.229969126810592	280.62420159316	406.623042248692	371.961787150123	599.131870607078	417.22156293144	594.494096756971	CG6843
FBgn0037734	3351.96289492244	-0.275134082993979	0.119105669955122	-2.30999987740002	0.0208881609114225	0.229969126810592	3968.06872934571	3531.0944187374	3513.08383335319	2948.19291962462	3019.39158413026	3131.94588434347	trbd
FBgn0037949	4350.60950206239	-0.374370640711079	0.162014301466509	-2.31072588853193	0.0208480003375455	0.229969126810592	5808.07059660995	4436.7091943135	4491.61403351092	3420.74763446964	3869.04096285625	4077.47459061408	prd1
FBgn0265816	12.9495588205634	3.56671186627905	1.54505937369701	2.30846265651568	0.0209734175509668	0.230663157853959	0	0	6.01555450916642	33.7539082032157	25.6605517064895	12.2673385045089	lncRNA:CR44605
FBgn0036416	23.7363210301124	-1.67107902095833	0.724321927123343	-2.3070943435263	0.0210495612283671	0.231255602828473	37.2039661203053	37.1482779338311	34.0881422186097	8.43847705080392	8.55351723549649	16.9855456216278	CG7924
FBgn0035298	904.592098117374	0.501114405926528	0.217338523141493	2.30568607296687	0.0211281798654927	0.231384771480533	652.663862796213	750.997618770423	843.180223701493	1189.82526416335	1168.03029804724	822.855321225522	SCOT
FBgn0038291	177.827576721132	0.634617611901766	0.275232238896332	2.30575318664177	0.0211244273554358	0.231384771480533	137.12318941484	154.617156805675	126.326644692495	197.249401062542	215.7387124953	235.910355855941	CG3984
FBgn0265103	42.6238608989276	-1.3926355351031	0.603793461877245	-2.30647667295581	0.0210840120994786	0.231384771480533	82.9116959252518	43.1723230041821	59.1529526734698	22.1510022583603	32.3132873340979	16.041904198204	asRNA:CR44205
FBgn0031753	460.19671290644	0.546672830086953	0.237194479721658	2.30474516408839	0.0211808498417471	0.231473245323178	327.394901858687	445.779335205973	348.902161531652	513.692290467689	481.848137599636	643.563450775007	CG13999
FBgn0085732	189.136468660377	-0.744064164063599	0.32282725172188	-2.30483690610054	0.0211757093013311	0.231473245323178	252.986969618076	179.717344598804	277.71809983985	168.769541016078	118.798850493007	136.828006396446	CR40190
FBgn0032014	310.624067460075	0.547588590865822	0.237673731987253	2.30395082488623	0.0212254041786187	0.231654544354178	224.286767182412	298.190230982374	234.60662585749	347.032368714311	398.213746852559	361.414665171302	CG7840
FBgn0267181	66.7815222407442	-1.11536561865518	0.484172339891033	-2.30365414700519	0.0212420657123076	0.231654544354178	113.737839282076	87.3486535200893	73.1892465281914	31.6442889405147	57.0234482366433	37.7456569369506	asRNA:CR45621
FBgn0034139	123.027467196582	0.895419303416656	0.388997836721577	2.30186190998678	0.0213429608567613	0.23251061869349	114.800809742656	72.2885408442118	71.1840616918026	128.68677502476	156.814482650769	194.390133225295	CG4927
FBgn0039212	645.550880293817	0.385788777977051	0.167705466281602	2.30039477263821	0.0214258647156869	0.233169106371344	547.429787198778	566.260236612993	565.462123861643	745.750409364796	785.022804057789	663.379920666906	Syx18
FBgn0029608	3240.58618366331	0.305282588100683	0.132811342422963	2.29861834487338	0.0215266209177007	0.234020291484365	2662.74100375328	3109.41126381283	2924.56208387307	3661.24423041755	3287.40179084248	3798.15672928065	CG3091
FBgn0266645	99.1935092445611	0.791754467996514	0.344625564367568	2.29743393949745	0.0215940275191627	0.234507524794923	75.4709027011908	70.2805258207615	72.186654109997	124.467536499358	113.096505669342	139.658930666717	asRNA:CR45152
FBgn0002023	528.252620860961	-0.544936964291865	0.237585097846912	-2.29364959852404	0.0218106339932618	0.23489419306851	740.890411024366	491.963680745331	647.674702153584	467.280666688267	369.702022734237	452.004241819983	Lim3
FBgn0015575	7729.43387015742	0.402134880837442	0.175183446659712	2.29550730108978	0.0217040684790404	0.23489419306851	6200.30669656402	7372.42715859788	6404.56036742584	8403.66833296935	10686.1941995469	7309.44646584048	alpha-Est7
FBgn0027495	1076.8490096391	0.434559830294503	0.189429085573509	2.29405019286686	0.0217876158140271	0.23489419306851	848.250427542961	974.891293885135	924.390209575239	1239.40131683683	1452.19714842652	1021.96366156794	Smyd4-4
FBgn0031305	1824.22148259991	0.580221218886006	0.252855319454367	2.29467673505172	0.0217516570452278	0.23489419306851	1304.26475513185	1809.22153612875	1273.29237110689	1935.57567352815	2933.8564117753	1689.11814792854	Iris
FBgn0037955	2088.93619025364	0.476016546592816	0.207307932193433	2.29618105567065	0.0216655312638129	0.23489419306851	1548.74796106528	2024.07914363793	1669.31637629368	2321.63599860243	3010.83806689476	1958.99959502773	Kyat
FBgn0261881	322.174690063308	0.525801414523003	0.229236551182454	2.29370670519514	0.0218073513470879	0.23489419306851	264.679644684458	293.170193423748	234.60662585749	338.593891663507	384.908275597342	417.089509153304	Ankrd49
FBgn0264562	128.391808653505	-0.849394765958873	0.370088608170867	-2.29511189268142	0.0217267127023605	0.23489419306851	212.59409211603	127.508953989096	155.401824820132	86.4943897707402	79.8328275313006	108.518763693733	Hr4
FBgn0265699	158.898320588484	-0.769791948817398	0.335411456638069	-2.29506754638991	0.0217292536048378	0.23489419306851	251.923999157496	157.629179340851	191.495151875131	112.864630554502	103.592597629902	135.884364973022	lncRNA:CR44506
FBgn0286508	4718.74174018115	0.593573859169625	0.258924772613464	2.29245681353071	0.0218792968627082	0.235389492257654	3133.63691779029	4770.03968820626	3380.74163415153	4980.81107923701	7804.60928198858	4242.61183971324	Had1
FBgn0037534	3011.51310477195	-0.243909900995945	0.106442031592903	-2.29148107515272	0.0219356051931996	0.235507190398964	3199.54108634626	3326.27688634547	3270.45646815014	2792.08109418475	2797.9505268113	2682.77256679376	Elovl7
FBgn0259992	326.442168777627	0.829497740393133	0.361949614498975	2.29174920255505	0.0219201194325002	0.235507190398964	156.256657705282	289.154163376847	259.67143631235	505.253813416885	267.059815908279	481.25712594612	CG42489
FBgn0001319	400.789906193362	-0.472172911008432	0.206253831779611	-2.28928067388811	0.0220630498548931	0.236156522434929	459.203238970626	427.70719999492	510.319540860951	361.799703553218	302.224275654209	343.48547812625	kn
FBgn0042132	1612.46470264285	-0.278863560056539	0.121772996900639	-2.29002789743344	0.0220196995051988	0.236156522434929	1713.5083824552	1825.28565631635	1764.56265602215	1467.24019720853	1414.18151626875	1490.00980758612	CG18809
FBgn0053993	474.604425404319	0.512914622016374	0.224052712195043	2.28925870609355	0.0220643254442189	0.236156522434929	325.268960937526	457.827425346675	390.008450677623	591.748203187625	590.192689249258	492.580823027205	Egfrap
FBgn0036786	131.416021385939	-1.03538541827429	0.45247849293092	-2.28825333015854	0.0221227726327199	0.23653823426663	238.105383169954	145.581089200149	146.378493056383	70.6722453004828	129.253149336391	58.5057682522734	skl
FBgn0035233	266.64760290403	0.61792057217808	0.270406372866873	2.28515535942009	0.0223037196984381	0.2379827522191	179.642007838046	261.041953048543	190.492559456937	294.291887146787	358.297333086909	316.119876846961	Pex10
FBgn0039943	1250.9036216556	0.333170012977851	0.145774436212261	2.285517417421	0.0222825063232292	0.2379827522191	1040.64808090797	1195.77294646467	1084.80499648634	1380.74580743779	1313.44009105068	1490.00980758612	CG17168
FBgn0032484	781.39787089226	0.374567483187074	0.163946666950056	2.28469105322635	0.0223309496054222	0.238028664069295	715.379119970442	673.689040367585	652.687664244556	855.450611025247	818.286482195831	972.894307549901	kek4
FBgn0037151	290.146219705766	0.825698870815978	0.361535470939764	2.28386683240148	0.0223793584292602	0.23829999919239	137.12318941484	238.953787790589	251.650696966795	436.691187379103	247.101609025454	429.356847657813	CG7130
FBgn0050001	57.7343913663293	-1.23598518270569	0.541408918988755	-2.28290510066636	0.0224359589748085	0.238657916061949	115.863780203237	62.2484657269602	65.1685071826362	27.4250504151127	29.4621149222657	46.2384297477644	CG30001
FBgn0025583	12473.7187754453	0.537787710707719	0.235664548810549	2.28200513578327	0.0224890370448749	0.238977668986583	7578.97938393648	12457.7252054858	10489.1218791498	16314.740568098	10781.2332799414	17220.5123360603	BomS2
FBgn0040922	46.7424308830105	1.13402490116563	0.497366804462241	2.2800574766781	0.022604279806405	0.239754463124716	26.5742615145038	35.1402629103808	26.0674028730545	60.1241489869779	61.7754022563635	70.7731067567823	CG15036
FBgn0262353	15.4614393233138	-2.69843084225417	1.18352786113725	-2.27998928530609	0.022608323964467	0.239754463124716	21.259409211603	39.1562929572814	20.0518483638881	0	4.75195401972027	7.54913138739011	CG43051
FBgn0259993	356.140144850982	0.513093885464197	0.225202039025681	2.27837140233746	0.022704458762152	0.240528255988431	256.175880999817	320.278396240327	303.785502712904	437.745997010453	366.850850322405	452.004241819983	lncRNA:CR42491
FBgn0028541	2585.37165916184	0.270785374586558	0.118892379445797	2.27756712287864	0.0227523811879309	0.240545032070365	2344.91283603981	2235.92472861194	2449.33327764893	2940.80925220517	2683.90363033801	2857.34623012716	TM9SF4
FBgn0086712	1411.9647459151	-0.356952384802442	0.156700404264392	-2.27792893373891	0.0227308120774722	0.240545032070365	1601.89648409429	1605.40801124854	1550.00787852855	1215.14069531576	1409.42956224903	1089.90584405445	Egm
FBgn0001075	397.759226297594	0.63489463661368	0.279044390561051	2.27524601135021	0.0228911761309388	0.241275320397367	280.62420159316	264.053975583718	390.008450677623	562.213533509811	370.652413538181	519.00278288307	ft
FBgn0023129	7041.87493419117	0.325043439727145	0.142824840805566	2.27581867337517	0.0228568646269121	0.241275320397367	5532.76124731969	6785.08276423866	6437.64591722626	8026.04648494588	6993.9259262243	8475.78726519225	aay
FBgn0031318	5410.0078676855	-0.360255500369017	0.158324200368708	-2.27542914810274	0.0228801984823655	0.241275320397367	6950.76384173361	5041.12171637205	6254.17150469668	4904.86478577978	4399.35903145703	4909.76632607384	CG4887
FBgn0040228	440.175653396662	0.982419416700295	0.432031771164101	2.2739517838079	0.0229688856818332	0.241848855120479	166.886362311084	451.803380276324	268.6947680761	617.063634340037	330.735999772531	805.869775603894	DCTN5-p25
FBgn0001248	11638.3052917143	0.340372608901983	0.149763929285331	2.27272755546834	0.0230426030386995	0.242133911688035	9834.60270128756	10872.3973444718	10108.136760236	12813.8274016457	15108.3626102986	11092.5049323463	Idh
FBgn0265044	37.4349390708896	1.62942601075158	0.716920808531987	2.27281171275819	0.0230375289076428	0.242133911688035	11.6926750663817	30.1202253517549	13.0337014365272	41.1375756226691	40.8668045695944	87.75865237841	lncRNA:CR44161
FBgn0020908	202.032714345305	0.854224401066947	0.376233066733258	2.27046603979808	0.0231793215358287	0.242344125060397	147.752894020641	96.3847211256158	187.484782202353	337.539082032157	198.631678024307	244.403128666755	Scp1
FBgn0028579	2129.7912244236	-0.278903155475408	0.122818502955934	-2.2708561720173	0.0231556861863629	0.242344125060397	2416.13185689868	2293.15315678028	2295.93663766518	1903.93138458763	1820.94878035681	2048.64553025299	phtf
FBgn0029851	61.5445407321926	1.23977572558641	0.545982833719001	2.27072290376162	0.0231637576121539	0.242344125060397	44.6447593443664	22.0881652579536	43.1114739823593	111.809820923152	57.0234482366433	90.5895766486813	CG14445
FBgn0031950	2588.26098100121	0.277370123553181	0.122148783842989	2.2707563254147	0.0231617331917592	0.242344125060397	2388.4946249236	2330.30143471411	2301.95219217435	2802.62919049825	3054.55604387619	2651.63239982078	Herp
FBgn0039697	10464.5718251257	0.484443579967885	0.213223206016996	2.27200213812221	0.0230863811906598	0.242344125060397	7323.86647339724	9966.78256889571	8880.96364036602	12480.507558139	15118.816909142	9016.49380081407	Etfb
FBgn0041100	359.703192882896	-0.501098824868004	0.220804776476538	-2.26942022208134	0.0232427835985697	0.24276315826997	441.132741140763	452.807387788049	370.959194731929	262.647598206272	310.777792889706	319.894442540656	park
FBgn0010225	26595.3235519326	0.359555570242756	0.158534268978379	2.26799904247701	0.0233292650374574	0.24342153730541	22831.5425228011	25376.2898588535	21687.0765979631	27882.8377951188	35720.4383662373	26073.756170622	Gel
FBgn0004574	8537.23604924909	-0.217075631062135	0.0958352075191364	-2.26509272199144	0.0235069901610871	0.244293865718125	9283.98400270704	8951.73097454157	9299.04467875309	8075.62253761935	7908.20187961848	7704.83222225503	Rop
FBgn0029762	1433.00877991282	-0.421775366803871	0.186196361301666	-2.26521809478614	0.023499299276602	0.244293865718125	1511.54399494498	1761.02917556594	1650.26712034799	1253.11384204438	1429.38776913186	992.7107774418	NAAT1
FBgn0032129	6943.07332154632	-0.388116078155805	0.171299389919003	-2.26571780751421	0.0234686665308021	0.244293865718125	9465.75195146625	6504.96466846734	7643.76459631413	5970.22251344377	5558.83581226878	6514.90038731767	jp
FBgn0033127	1677.07433685788	0.434862930855879	0.191919959478903	2.26585568294517	0.0234602207714255	0.244293865718125	1183.08612262571	1557.21565068573	1537.97676951021	2109.61926270098	1595.70615982207	2078.84205580255	Tsp42Ef
FBgn0028482	7483.70157745203	0.293944190372183	0.129798200353556	2.26462454465094	0.0235357294037058	0.244294909223837	6108.89123695413	7178.65370883493	6883.79954332277	8743.31703426421	7493.83148909887	8493.7164522373	bdl
FBgn0038142	685.242079924436	-0.488618631087994	0.215796747363739	-2.26425391975161	0.023558501971643	0.244294909223837	721.756942733923	807.222039427032	871.252811410936	642.379065492448	621.555585779412	447.286034702864	CheA87a
FBgn0286034	165.205112394074	-0.691985636975783	0.305655196856704	-2.26394199768897	0.0235776824352037	0.244294909223837	197.712505667908	182.72936713398	231.598848602907	151.892586914471	115.947678081175	111.349687964004	asRNA:CR46354
FBgn0005659	1466.83516965811	0.390164373355173	0.17256110101932	2.26102158047479	0.0237579207515156	0.245183631453514	1093.79660393698	1340.35002815309	1374.55420534453	1786.84751550773	1449.34597601468	1756.11668899162	Ets98B
FBgn0005670	660.050987794581	0.797015920216051	0.352407305511532	2.26163279747891	0.0237200999051441	0.245183631453514	333.772724622168	632.524732386854	480.241768315119	852.286182131196	1157.57599920386	503.90452010829	Cyp4d1
FBgn0013972	6060.47638245203	-0.302731643487939	0.133847265758689	-2.26176935159608	0.0237116573603918	0.245183631453514	6574.47229868824	6790.10280179729	6717.3692019025	5449.14655555663	6071.09645559462	4760.67098117289	Gycalpha99B
FBgn0047135	2892.29042356034	0.417037254394168	0.184415323092578	2.26140240084503	0.0237343502349342	0.245183631453514	2208.85261708556	2736.9244769628	2485.42660470392	3402.81587073668	3868.0905720523	2651.63239982078	CG32276
FBgn0002930	6671.10261134251	0.271897282348573	0.120288681802135	2.260372948436	0.0237981139684395	0.245354537458132	5752.79613265978	6524.04081119012	5856.14231467351	7079.88224562449	6975.86850094936	7837.88566295778	nec
FBgn0001206	490.17515639883	0.719424698305824	0.31847252980292	2.25898509598622	0.023884311984892	0.245755130849503	517.666614302534	287.146148353397	306.793279967487	488.376859315277	553.12744789544	787.940588558843	Hmr
FBgn0283666	1728.77694798435	0.472758962943313	0.2092569319668	2.25922724996426	0.0238692525890666	0.245755130849503	1186.27503400745	1719.86486758521	1437.71752769077	2091.68749896802	1628.96983796011	2308.14692169453	Rap2l
FBgn0039543	1111.29848632374	0.524907286589838	0.232445345938005	2.25819658583242	0.0239334060298731	0.246016456833804	1113.993042688	862.442452571916	757.959868154968	1075.9058239775	1614.71397590095	1242.7757546491	CROT
FBgn0052133	1285.65214285348	-0.489459469231467	0.216786793191585	-2.25779191631341	0.0239586354401359	0.24603219895103	1888.89850845093	1254.00538214473	1362.52309632619	938.780571901936	1230.75609110755	1038.94920718956	Ptip
FBgn0031630	414.525072509686	0.692626708682375	0.306864296914601	2.25711076735372	0.0240011542458346	0.246225280020014	238.105383169954	299.194238494099	413.068076296094	649.762732911902	398.213746852559	488.80625733351	CG15629
FBgn0013348	1121.70062550518	-0.376038020410786	0.166691207829709	-2.25589594860303	0.0240771483199395	0.246572143375349	1206.47147275847	1313.24182533651	1281.31311045245	1002.06914978297	1090.09825212383	837.009942576879	TpnC41C
FBgn0025186	1592.54877230191	-0.416978417054978	0.184901995134196	-2.25513205929632	0.0241250408684031	0.246572143375349	2139.75953714785	1763.03719058939	1561.03639512868	1180.3319774812	1460.75066566201	1450.37686780233	ari-2
FBgn0035090	4564.28558857073	0.573406853935762	0.254237502656947	2.25539838907827	0.0241083337752932	0.246572143375349	2982.69511238791	4570.24219337295	3453.93088067972	5148.52581062174	7314.20762715344	3916.11190720862	CG2736
FBgn0038250	1288.98906900165	0.458201646707789	0.203222894225293	2.25467533298599	0.0241537150657609	0.246572143375349	1134.18948143902	1193.76493144122	930.405764084406	1189.82526416335	1725.9096999624	1559.83927291948	CG3505
FBgn0050419	1065.95433904156	-0.555839699674597	0.24649447919969	-2.25497829192475	0.0241346913962693	0.246572143375349	1594.45569087023	1056.21590233487	1155.98905817815	774.230269411259	1092.94942453566	721.885688919179	CG30419
FBgn0025820	523.326313081723	0.552885258010198	0.24532480595205	2.25368672305508	0.0242158832030503	0.246963948343878	325.268960937526	502.003755862582	445.151033678315	723.599407106436	565.482528346712	578.452192558767	JTBR
FBgn0037368	204.829726417493	0.623376489813749	0.276752807782922	2.25246672222639	0.0242927933915581	0.247505182523216	164.760421389923	175.701314551904	143.3707158018	227.838880371706	292.720367614769	224.586658774856	CG1239
FBgn0010226	2936.72033603756	0.377156556881946	0.167596981017232	2.25037798767489	0.0244249611166535	0.248607790503036	2516.05108019322	2869.45346851052	2279.89515897407	2840.60233722687	3351.07797470674	3763.24199661397	GstS1
FBgn0053310	76.2601080376209	-1.39352201527923	0.619432978616849	-2.24967359405189	0.0244696729424155	0.248818946609361	150.941805402382	80.3206009380131	100.25924181944	30.5894793091642	19.9582068828251	75.4913138739011	CG33310
FBgn0021768	1176.30094944458	0.389651824221393	0.173354485213657	2.24771700450181	0.0245942410021518	0.249596686299452	907.77677333545	1046.17582721762	1100.84647517745	1497.8296765177	1168.98068885119	1336.19625556805	nudC
FBgn0052521	17779.7722776824	0.205359509358047	0.0913563832910033	2.2478944761189	0.0245829194970663	0.249596686299452	16287.8963674697	16534.9997106017	16726.2493127372	19536.1291822424	18948.8918490366	18644.4672440067	Mnr
FBgn0000114	1937.87516949875	-0.369538757733146	0.164490805893176	-2.24656178031697	0.0246680470628581	0.24985723376253	2463.96552762479	2204.80049574846	1885.87633862367	1516.816249882	1748.71907925706	1807.07332585651	bru1
FBgn0267242	73.772430980267	-1.10449066171812	0.491600958080762	-2.24672194706478	0.0246578027340424	0.24985723376253	71.2190208588702	112.448841313218	118.30590534694	61.1789586183284	30.4125057262097	49.0693540180357	asRNA:CR45682
FBgn0028408	1950.65397596224	-0.511595874788466	0.227929153526467	-2.24453900202397	0.0247977424201423	0.250926083631498	2961.4357031763	1766.04921312456	2151.56332944519	1548.46053882252	1873.22027457373	1403.19479663114	Drep2
FBgn0260964	13071.6562125334	-0.428120932919309	0.190803331339874	-2.24378122705157	0.0248464808535314	0.251174453964326	18833.7106205591	12268.9717932815	13888.9127692471	10439.4509214758	10296.5339699299	12702.3572007073	Vmat
FBgn0029648	179.196111202049	0.891363003929462	0.397693971759906	2.24132892933965	0.0250047763826185	0.251793975173953	93.5414005310533	160.641201876026	122.316275019717	242.606215210613	306.97622967393	149.095344900955	CG3603
FBgn0030431	713.193770606266	0.451776870391968	0.201466529388898	2.24244132145587	0.0249328637150508	0.251793975173953	577.192960095022	653.608890133082	576.490640461782	788.997604250166	980.803309670264	702.06921902728	Flad1
FBgn0037700	814.031336510444	0.387566265756575	0.172861985968521	2.24205607488019	0.0249577484023311	0.251793975173953	638.845246808671	728.909453512469	747.933943973024	1008.39800757107	826.839999431327	933.261367766103	CG8149
FBgn0040309	10090.5283029802	0.341691626863336	0.152431541196575	2.24160711215727	0.024986775915093	0.251793975173953	7602.36473406924	10120.3957181897	8980.22028976727	11953.1027424638	11730.6736930815	10156.41264031	Prx2
FBgn0040271	2565.31057157424	-0.381978117586557	0.170521449288611	-2.24005906107478	0.0250870888491622	0.252133742915781	3408.94626708055	2413.6340581873	2886.46357198169	2241.47046661979	2073.75273420593	2367.59633137022	Sulf1
FBgn0267236	38.2566932542147	3.08981598889487	1.37925823656045	2.24020122337652	0.0250778622871576	0.252133742915781	0	15.0601126758775	9.02333176374962	117.083869079904	86.485563158909	1.88728284684753	CG45676
FBgn0025111	104.517458989037	-1.04105460807807	0.465117202552156	-2.23826296332554	0.0252039118342375	0.252584042729619	99.9192232945342	197.789479809857	124.321459856106	62.2337682496789	49.4203218050908	93.4205009189526	Ant2
FBgn0037379	1092.4613681627	-0.513726468888257	0.229521681872469	-2.23824810230217	0.0252048803956738	0.252584042729619	1635.91153883285	1018.06361688932	1201.10571699689	858.615039919299	801.179447724838	1039.89284861299	CG10979
FBgn0262740	3945.25314342068	-0.377812974093124	0.168793020880359	-2.23832106400251	0.0252001254543252	0.252584042729619	5333.9857711912	3766.03217648109	4277.05925601732	3338.4724832243	3243.68381386106	3712.28535974909	Evi5
FBgn0025388	334.976918553799	-0.551404144566965	0.246442565062196	-2.23745498034321	0.0252566185754598	0.252757442407077	480.462648182229	325.298433798953	389.005858259428	274.250504151127	285.117241183216	255.72682574784	Alms1a
FBgn0033677	2173.21153741247	0.489283900253576	0.218700106358987	2.23723668177114	0.0252708750932909	0.252757442407077	1433.94715132262	2156.60813518565	1833.74153287756	2674.99722510484	1994.87029747857	2945.10488250557	CG8321
FBgn0035023	3637.61300006568	-0.303478188830896	0.135693324593745	-2.23650050390825	0.0253190043354758	0.252919353146348	4453.84622983084	3872.45697272396	3730.64638810137	3017.81035529375	3469.87682519974	3281.04122924443	ITP
FBgn0038334	79.8007635073057	-1.32153295982629	0.590960959030878	-2.23624410315274	0.0253357857129842	0.252919353146348	178.579037377465	78.3125859145628	85.2203555465242	29.5346696778137	74.1304827076363	33.0274498198317	h-cup
FBgn0031664	508.963337198626	0.546554637669639	0.244516954041352	2.23524229562097	0.0254014461236773	0.253043983719584	353.96916337319	437.747275112172	449.161403351092	643.433875123799	706.140367330433	463.327938901068	CG8892
FBgn0034885	4184.31093072934	0.623119174965015	0.27880820490316	2.23493844157652	0.0254213903890894	0.253043983719584	2537.31048940482	4255.98784220297	3089.98983287515	4848.9598753182	6933.10091477188	3440.51662980304	Eglp4
FBgn0050418	946.890628978463	-0.340995272157419	0.152569997158785	-2.23500870752807	0.0254167770931332	0.253043983719584	1119.3078949909	1054.20788731142	1001.58982577621	788.997604250166	903.821654550796	813.418906991285	nord
FBgn0039827	574.183747494212	0.397784204345202	0.178385094424705	2.22991840001017	0.0257528606172832	0.255895684945071	496.407205090931	525.095928632261	465.202882042203	608.625157289233	715.644275369873	634.127036540769	CG1544
FBgn0053111	697.747789783197	0.466089243733216	0.209022367859271	2.22985342911732	0.0257571749920631	0.255895684945071	479.399677721648	663.648965250334	614.589152353169	916.629569643576	735.602482252698	776.616891477758	CG33111
FBgn0035542	10005.1860898768	-0.274939447746292	0.123389155731656	-2.22823023721974	0.025865165694286	0.256722896977129	11659.7229821037	10412.5619041017	10794.9125666991	8970.10110500457	9890.71709664578	8303.1008847057	TP53INP
FBgn0032503	83.9624398518305	-1.17157405350516	0.526372837170321	-2.22574945128877	0.0260309683858019	0.257646986671788	176.453096456305	80.3206009380131	92.238502473885	42.1923852540196	38.9660229617062	73.6040310270536	CG16825
FBgn0042201	1379.51682091746	0.507891762113735	0.228249568612671	2.22515978978958	0.0260705131465029	0.257646986671788	948.169650837495	1142.56054834324	1326.42976927119	1859.62938007091	1794.33783784638	1205.97373913557	Nplp3
FBgn0050349	961.981712390011	0.376038790972695	0.169007458972569	2.22498340167181	0.0260823524361442	0.257646986671788	758.960908854228	924.690918298876	828.141337428577	1095.94720697316	983.654482082096	1180.49542070313	CG30349
FBgn0259241	1060.520527177	-0.360933154458866	0.162210902870882	-2.22508566360774	0.0260754879798651	0.257646986671788	1190.52691584977	1142.56054834324	1244.21719097925	972.534480105151	1007.4142521807	805.869775603894	vex
FBgn0263782	1402.71009726909	-0.30086551852364	0.135167134991763	-2.22587775158492	0.0260223709917877	0.257646986671788	1443.51388546785	1653.60037181135	1548.00269369216	1282.6485117222	1211.74827502867	1276.74684589235	Hmgcr
FBgn0036584	139.057368730077	-0.716443566680435	0.322131828564933	-2.22406947451335	0.0261437702991225	0.257763174971975	178.579037377465	166.665246946377	173.448488347632	103.371343872348	127.352367728503	84.9277281081388	CG13054
FBgn0039403	50.2581360380877	1.43756327206234	0.646308358753904	2.22426842016091	0.0261303900916561	0.257763174971975	18.0704978298626	43.1723230041821	20.0518483638881	53.795291198875	53.2218850208671	113.236970810852	Sld5
FBgn0003480	145.353027948051	-0.72289668771966	0.325328092683856	-2.2220543014161	0.0262796360959538	0.258856908869253	166.886362311084	214.857607509185	161.417379329299	97.0424860842451	101.691816022014	130.222516432479	spn-B
FBgn0051721	983.041293155176	-0.322759708474549	0.145295151860396	-2.22140728263712	0.0263233882207623	0.259042100955406	1124.6227472938	1040.15178214727	1112.87758419579	886.040090334411	817.336091391887	917.219463567899	Trim9
FBgn0028689	3256.00671448397	0.290572812210339	0.130832745013262	2.22094867902439	0.0263544376094037	0.259102056118209	3091.11809936708	2738.93249198625	2957.64763367349	3647.53170520999	3840.52923873792	3260.2811179291	Rpn6
FBgn0085417	830.954162576578	-0.328665913913769	0.148065194275741	-2.21973783590015	0.0264365688932724	0.259663631267696	938.602916692274	927.702940834052	909.351323302323	726.763836000487	783.122022449901	700.181936180433	natalisin
FBgn0031975	1401.13857601423	0.320294729916683	0.144406448906012	2.21800849160933	0.0265542534351654	0.260433994240589	1278.75346407792	1260.02942721508	1200.1031245787	1512.5970113566	1435.09011395552	1720.25831490152	Tg
FBgn0250824	98.2324650455967	0.986854358647031	0.444960240187371	2.21784840423376	0.0265651704778254	0.260433994240589	52.0855525684274	51.2043830979834	94.2436873102739	164.550302490676	117.848459689063	109.462405117157	CG33655
FBgn0035999	526.2415307142	0.407433733101194	0.183774598487165	2.21702964639941	0.0266210657162806	0.260735758741911	499.596116472671	402.607012201791	455.176957860259	609.679966920583	595.895034072922	594.494096756971	CG3552
FBgn0051324	3735.88445186057	-0.261883581897477	0.118171889312172	-2.21612418504764	0.0266829983204416	0.260778353751645	4164.71826455303	4067.23442999864	3990.31782441372	3347.96576990645	3174.30528517314	3670.76513711844	Cipc
FBgn0261647	2396.81227826148	-0.362437664417475	0.163569403843377	-2.21580354211305	0.0267049597759073	0.260778353751645	3160.21117930479	2305.20124692098	2623.78435841475	2071.64611597236	2002.47342391012	2217.55734504585	Axud1
FBgn0262699	2562.70864080409	-0.275427834846651	0.124318690551038	-2.21549819762279	0.0267258879206078	0.260778353751645	2806.2420159316	2781.10080747871	2832.32358139919	2358.5543356997	2477.66882588215	2120.3622784332	fzr
FBgn0266322	73.6483934043676	1.35110372789292	0.609619526117935	2.21630651579809	0.026670517092374	0.260778353751645	74.4079322406106	19.0761427227781	31.0803649640265	104.426153503698	81.7336091391887	131.166157855903	asRNA:CR44987
FBgn0011660	214.838506234279	-0.525185573044171	0.237139986055787	-2.21466477155237	0.0267830825938688	0.260802465562287	250.861028696916	255.017907978192	254.658474221378	177.208018066882	168.219172298098	183.06643614421	Pms2
FBgn0024732	1430.7149792106	-0.29647424630529	0.133892549363664	-2.21426993297469	0.0268102156525741	0.260802465562287	1703.94164830998	1492.95916993532	1534.96899225563	1259.44269983248	1307.73774622702	1285.23961870317	Drep1
FBgn0036299	1499.16336096255	-0.30588407414795	0.138159078569893	-2.21399908941349	0.0268288415739282	0.260802465562287	1705.00461877056	1716.85284505003	1551.01047094674	1241.51093609953	1417.98307948453	1362.61821542392	Tsf2
FBgn0262717	851.49885901956	-0.421202837881383	0.190151473915972	-2.21509110188392	0.0267538120696117	0.260802465562287	914.15459609893	1119.46837557356	891.304659774824	665.584877382159	687.132551251551	831.348094036336	Skel
FBgn0029835	391.879993429343	-0.622082192006079	0.281170059381282	-2.21247665336408	0.0269337476127541	0.261301817686765	603.767221609526	448.791357741148	372.964379568318	267.921646363024	282.266068771384	375.569286522658	CG5921
FBgn0032136	8719.23158510378	0.380500501761509	0.171980040680478	2.21246896009544	0.0269342786285189	0.261301817686765	9210.63904092701	6385.48777457205	7132.44246303498	9241.18718026164	10864.8676706884	9480.76538113856	Apoltp
FBgn0032167	833.992357185757	0.354982664392646	0.160495337858413	2.21179424355496	0.0269808850472175	0.261301817686765	722.819913194503	746.981588723522	725.876910772748	933.506523745183	1028.32284986747	846.446356811116	CG5853
FBgn0035132	1203.99498700911	-0.427409983934135	0.193237598740609	-2.21183655106305	0.0269779605881238	0.261301817686765	1660.3598594262	1147.58058590186	1335.45310103494	1006.28838830837	953.241976355887	1121.04601102743	mthl10
FBgn0266958	210.853502755288	-0.754667335793017	0.341602177464795	-2.20919943014939	0.0271607725178806	0.262798825983817	335.898665543328	187.749404692606	270.699952912489	169.824350647429	122.600413708783	178.348229027091	lncRNA:CR45409
FBgn0033836	21.3425219075534	-1.83392751202023	0.830416863744462	-2.20844203927989	0.0272134740054019	0.263015570933205	30.8261433568244	48.1923605628079	21.0544407820825	5.27404815675245	8.55351723549649	14.1546213513565	CG18278
FBgn0050394	1053.13425212905	-0.399761312290868	0.181039046742958	-2.20814967534852	0.0272338411436327	0.263015570933205	1410.56180118986	1107.42028543286	1076.78425714079	830.135179872835	932.333378669118	961.570610468816	CG30394
FBgn0261788	41458.8638856164	-0.516207772856096	0.233873916587572	-2.20720540532277	0.0272997123159342	0.263406703776979	60901.8295684792	34017.782512272	51474.0973425188	37092.38068644	26726.8901885147	38540.2030154734	Ank2
FBgn0036975	5082.61816052177	0.310460852560401	0.14069658960961	2.20659827947383	0.0273421372787553	0.263571094919255	5039.5429536105	4531.08590041567	4043.45522257803	5127.42961799473	5874.3655591782	5879.82970935347	CG5618
FBgn0013433	740.393374819063	-0.557479883285782	0.252836095782349	-2.20490623208199	0.0274606751088176	0.264468208701061	1155.44889065062	785.133874169079	704.822469990665	528.459625306595	565.482528346712	703.012860450704	beat-Ia
FBgn0027930	2162.9445545626	0.454654094325217	0.206343479787596	2.20338483577588	0.0275676360857841	0.265252268621512	1579.57410442211	2223.87663847124	1671.32156113007	2259.40223035275	2213.4601823857	3030.03261061371	MP1
FBgn0031937	820.388000195239	0.383624848581488	0.174199240156067	2.20221883997769	0.0276498538723638	0.265795835474257	695.182681219419	788.145896704254	652.687664244556	849.121753237144	915.226344198125	1021.96366156794	CG13795
FBgn0036226	26.329728264608	-2.43161348157582	1.10434612478569	-2.20185811948016	0.0276753321274968	0.265795835474257	52.0855525684274	57.2284281683344	24.0622180366657	0	9.50390803944055	15.0982627747802	CG7252
FBgn0037149	202.621733573196	0.545031004386029	0.247637438042381	2.20092328807227	0.0277414549839247	0.266184644771817	155.193687244702	171.685284505003	167.432933838465	248.935072998716	226.193011338685	246.290411513602	CG14561
FBgn0051550	5356.827059163	-0.270514291353259	0.122981796639595	-2.19962871534571	0.0278332481317626	0.266818820040591	6389.51543854729	5289.11157176817	5894.24082656489	4938.61869398299	4862.19935297778	4767.27647113686	CG31550
FBgn0031882	736.586672335828	-0.426919259958949	0.194386833326665	-2.19623547877605	0.0280750931786131	0.268651695574014	952.421532679816	810.234061962208	771.99616200969	572.761629823316	727.048965017202	585.057682522734	Rab30
FBgn0033184	1094.43865925113	0.404659886696506	0.184252889370861	2.19622003257715	0.0280761981985942	0.268651695574014	864.194984451663	932.722978392678	1028.65982106746	1335.38899328972	1374.2651025031	1031.40007580217	mEFTu2
FBgn0024244	552.049784377942	-0.450296338879804	0.205503543440928	-2.1911852775874	0.0284383875506378	0.271616687719155	630.34148312403	684.733122996562	597.545081243864	439.855616273154	551.226666287552	408.59673634249	drm
FBgn0034750	1376.60014522461	-0.314665775276012	0.143588763761797	-2.19143731746322	0.0284201611091556	0.271616687719155	1410.56180118986	1589.34389106094	1578.08046623799	1309.01875250596	1235.50804512727	1137.08791522564	CG3732
FBgn0037473	499.139764862259	0.467351156204305	0.213367824027302	2.19035441887669	0.028498543012954	0.271941060257802	348.65431107029	477.907575581178	430.112147405399	634.995398072995	538.871585836279	564.297571207411	CG10068
FBgn0027556	2347.81926131134	-0.578222867355344	0.26420129706886	-2.18856937407328	0.0286281538301982	0.272926990877059	3476.97637655768	1861.42992673845	3098.0105722207	1970.38439136271	1449.34597601468	2230.76832497378	CG4928
FBgn0030949	72.9141140435407	0.910562810876928	0.416293805804621	2.18730809390011	0.0287200402678422	0.273551796385998	62.7152571742289	47.1883530510827	42.1088815641649	87.5491994020907	98.8406436101817	99.0823494594952	Cyp308a1
FBgn0039110	1472.1143859541	0.369111231505192	0.168819610846484	2.18642389740398	0.0287846068290055	0.273915479467218	1356.35030770027	1300.18972768409	1198.09793974231	1573.77596997493	1938.79724004587	1465.47513057711	RanBP3
FBgn0000576	105.231727989563	-0.791397026061327	0.362286125429339	-2.18445303452749	0.0289289747933752	0.274682948163078	121.178632506137	123.492923942195	155.401824820132	86.4943897707402	62.7257930603076	82.0968038378675	ems
FBgn0037906	578.564655972293	0.72153869504728	0.330338585362039	2.18423982852775	0.0289446296754389	0.274682948163078	377.354513505954	570.276266659893	362.938455386374	502.089384522833	1035.92597629902	622.803339459684	PGRP-LB
FBgn0043535	1129.5239547464	-0.615579941379141	0.281750400543445	-2.18484140640723	0.028900476897214	0.274682948163078	1052.34075597435	1659.6244168817	1388.59049919925	938.780571901936	1142.36974634075	595.437738180395	Obp57a
FBgn0016687	6895.24725660265	0.286513538359089	0.13126550616402	2.18270242298904	0.0290577313851078	0.274917550882257	5509.37589718693	6794.11883184419	6334.37889815224	8049.25229683559	7357.92560413487	7326.4320114621	Nurf-38
FBgn0033272	1668.80653221469	0.293778124585795	0.134554738871636	2.18333539977405	0.0290111194478152	0.274917550882257	1381.8615987542	1631.51220655339	1484.83937134591	1857.51976080821	1797.18901025821	1859.91724556824	RagC-D
FBgn0033903	685.648225822639	0.353472197469169	0.161960116409451	2.18246445671573	0.0290752717076399	0.274917550882257	611.208014833587	562.244206566092	632.635815880668	814.313035402578	755.560689135523	737.927593117383	CG8323
FBgn0038865	974.070845578276	0.449222948353029	0.205790085713673	2.1829183208469	0.0290418255900747	0.274917550882257	873.761718596885	901.598745529198	695.799138226915	972.534480105151	1343.85259677689	1056.87839423462	cDIP
FBgn0030323	542.699282198875	0.489718625237962	0.224468114206117	2.18168458789776	0.0291328191594111	0.275148274421775	407.117686402198	444.775327694248	502.298801515396	682.461831483767	714.693884565929	504.848161531714	Vlet
FBgn0037468	4147.27846392363	0.367712186799384	0.168581477634857	2.18121345214353	0.0291676323044575	0.275148274421775	3087.92918798534	3734.90794361761	4041.45003774164	5216.03362702817	4003.04606621236	4800.30392095669	CG1943
FBgn0037843	1076.97124032246	0.408608342214034	0.18734415946468	2.18105727652037	0.0291791803254069	0.275148274421775	917.343507480671	998.987474166539	860.224294810798	1112.82416107477	1473.10574611328	1099.34225828869	CG4511
FBgn0008635	4658.44452901943	0.220315286754154	0.101054493075884	2.18016319758008	0.0292453665491572	0.275522137489429	4174.28499869826	4440.7252243604	4295.10591954482	5063.08623048235	4964.84155980374	5012.62324122703	betaCOP
FBgn0001185	638.995535627954	0.427754543521667	0.196704683616107	2.17460273775932	0.0296598989990083	0.275922863236348	527.233348447755	621.480649757877	486.257322824285	671.913735170262	703.2891949186	823.798962648946	her
FBgn0002931	111.987626060123	-0.775202526832183	0.356434934946	-2.17487807964061	0.0296392539761455	0.275922863236348	139.249130336	165.661239434652	119.308497765134	70.6722453004828	80.7832183352446	96.2514251892239	net
FBgn0003159	1832.84416325596	-0.35461265003781	0.162747498066558	-2.17891306625669	0.0293381269228352	0.275922863236348	2285.38649024733	1734.92498026108	2150.56073702699	1710.90122205049	1508.27020585921	1607.02134409067	CG2841
FBgn0010651	1475.93750708713	-0.43458101201355	0.199603008236908	-2.17722676552924	0.0294636522190551	0.275922863236348	1934.60623825588	1412.63856899731	1742.50562282187	1288.9773695103	1438.8916771713	1038.00556576614	MFS14
FBgn0030830	66.6787979428228	1.48973515313824	0.684379535186073	2.17676753401635	0.0294979165484409	0.275922863236348	29.7631728962442	17.0681276993278	58.1503602552754	151.892586914471	99.7910344141257	43.4075054774931	CG5172
FBgn0033021	2447.73160947509	-0.364362062206081	0.167285292922159	-2.17808783929156	0.0293994977810164	0.275922863236348	3158.08523838363	2729.89642438072	2378.14921595712	1885.99962085468	2267.63245821051	2266.62669906388	CG10417
FBgn0034650	429.225312206917	0.485210163977683	0.222981072262628	2.17601502698937	0.0295541369420871	0.275922863236348	330.583813240427	375.498809385211	366.948825059151	516.85671936174	574.036045582209	411.427660612761	NC2alpha
FBgn0036916	250.830224095347	-0.492043091170631	0.2259547881962	-2.17761745656561	0.0294345288123312	0.275922863236348	278.498260672	299.194238494099	301.780317876515	218.345593689551	196.730896416419	210.432037423499	Mtr3
FBgn0037384	202.879782225888	1.02185535358349	0.469827364089021	2.17495921201788	0.0296331730610226	0.275922863236348	74.4079322406106	180.72135211053	146.378493056383	343.86793982026	144.459402199496	327.443573928046	dgrn
FBgn0038934	58.0687280317572	-2.08743365989623	0.959915419977684	-2.17460165390901	0.0296599802900948	0.275922863236348	109.485957439756	16.0641201876026	156.404417238327	37.9731467286176	24.7101609025454	3.77456569369506	Gld2
FBgn0038957	614.544117785234	0.387567535825099	0.178193675885965	2.17497918429565	0.0296316762926862	0.275922863236348	482.588589103389	561.240199054367	553.43101484331	725.709026369137	634.861057034629	729.43482030657	CG7059
FBgn0058439	320.595948711717	0.657026643438323	0.301721857986702	2.17759047296892	0.0294365394627986	0.275922863236348	192.397653365007	274.09405070097	279.723284676238	479.938382264473	408.668045695943	288.754275567672	CG40439
FBgn0266129	800.193859788594	-0.572987969290818	0.263323873047185	-2.17598185329799	0.0295566174942343	0.275922863236348	1270.24970039328	748.989603746973	852.203555465242	569.597200929264	578.787999601929	781.335098594877	lov
FBgn0285992	56.6281587480983	-1.1168076560141	0.513440381908591	-2.17514573330332	0.0296191972592828	0.275922863236348	105.234075597435	61.244458215235	66.1710996008306	28.4798600464632	44.6683677853706	33.9710912432555	hpRNA:CR46342
FBgn0034066	3604.94834491519	0.441732352748805	0.203389506627659	2.17185419283934	0.0298666625280844	0.277346260713275	2669.11882651676	3459.80988540492	3042.86798922001	4216.07409650791	5057.02946778631	3184.7898040552	EMC7
FBgn0035802	3270.30539442391	-0.328623866456067	0.151334712926073	-2.17150355065331	0.0298931290443224	0.277346260713275	3932.99070414656	3189.73186475085	3800.82785737498	2975.61797003973	2584.11259592388	3138.55137430744	Pura
FBgn0036986	1397.71688878223	-0.33443611542119	0.154008683286064	-2.17154064488683	0.0298903282135889	0.277346260713275	1415.87665349276	1629.50419152994	1631.21786440229	1333.27937402702	1110.05645900666	1266.36679023469	CG5282
FBgn0053294	92.9432673186283	-1.02655184334127	0.473001218062628	-2.17029429130424	0.0299845588159139	0.277946151452516	175.390125995725	75.3005633793873	123.318867437912	73.8366741945343	49.4203218050908	60.3930510991209	CR33294
FBgn0030574	4635.53231703361	-0.339512594913449	0.156545968024087	-2.16877252859819	0.030099957853422	0.278270491927183	6022.79062964714	4535.10193046257	4977.87135633521	3993.50926429295	3810.11673301172	4473.80398845206	sbm
FBgn0036340	2617.29785299899	-0.274773664048209	0.126683729305014	-2.16897359712739	0.030084688477277	0.278270491927183	3136.82582917203	2691.74413893517	2769.16025905294	2302.64942523812	2430.14928568495	2373.25817991077	Srrm1
FBgn0266124	761.144956927147	0.483150082666124	0.222736729686827	2.16915316726363	0.0300710573419681	0.278270491927183	518.729584763114	698.789228160714	686.775806463166	995.740291994862	715.644275369873	951.190554811154	ghi
FBgn0038087	664.955527209642	-0.470116577312949	0.216887206800906	-2.16756250517117	0.0301919891484059	0.278377647725356	902.461921032549	611.440574640625	803.076526973717	614.954015077335	528.417286992894	529.382838540732	beat-Va
FBgn0262570	57.7022409867428	-1.22510477534177	0.565064684259132	-2.16807882260069	0.0301526898281326	0.278377647725356	66.9671390165496	114.456856336669	61.1581375098586	23.2058118897108	30.4125057262097	50.0129954414595	CG43110
FBgn0265532	37.0600899566571	-2.82516537944938	1.30332520118559	-2.16765959629985	0.030184595732782	0.278377647725356	57.4004048713282	131.524984035997	6.01555450916642	0	7.60312643155244	19.816469891899	asRNA:CR44382
FBgn0033178	589.802824279373	-0.562682024205993	0.259768685108755	-2.16608874149099	0.0303044063624026	0.278918747211404	588.885635161404	700.797243184165	820.120598083021	568.542391297914	513.211034129789	347.260043819945	CG11127
FBgn0038525	133.489956200218	1.12153399405219	0.517696730666349	2.16639188083846	0.0302812538636759	0.278918747211404	59.5263457924885	131.524984035997	61.1581375098586	120.248297973956	142.558620591608	285.9233512974	CG14329
FBgn0033998	1874.66304205428	-0.31830436261378	0.147000296771025	-2.16533142861328	0.0303623131802661	0.279204194364502	2244.99361274528	1972.87476053995	2024.2340923345	1628.62607080516	1854.21245849485	1523.03725740595	row
FBgn0035678	120.292026474073	-0.816481722396411	0.37733515737148	-2.16381035916194	0.030478906779595	0.280028327598014	159.445569087023	170.681276993278	130.337014365272	74.8914838258848	70.32891949186	116.067895081123	CG10469
FBgn0013675	103921.465793617	0.410884338564874	0.189961110338706	2.16299187677023	0.0305418044065158	0.280110435820183	81866.7959625015	88863.7008552826	96935.6479531258	122232.394890526	144531.631900596	89098.6231996718	COX2
FBgn0028708	687.261011111938	0.462569397793636	0.213844839133231	2.16310760488095	0.0305329043277605	0.280110435820183	483.651559563969	587.344394359221	662.7135884265	899.752615541968	677.628643212111	812.475265567861	Mst85C
FBgn0260388	647.017082939007	0.457997502653346	0.211807221298245	2.16233185934884	0.0305926056974845	0.280328713460975	541.051964435297	614.452597175801	480.241768315119	619.173253602737	845.847815510209	781.335098594877	CG42514
FBgn0036165	5212.96753101733	-0.40486622079499	0.187342973727664	-2.16109637174616	0.0306878957965912	0.280941881582698	7458.86372189092	4812.20800369871	5548.34644228783	4206.58080982575	4433.57310039901	4818.23310800174	chrb
FBgn0266401	36.0879661044679	-1.82958982486315	0.846733179318672	-2.1607631182415	0.0307136424192219	0.280941881582698	25.5112910539236	97.3887286373409	46.1192512369425	11.6029059448554	6.65273562760838	29.2528841261367	asRNA:CR45041
FBgn0032244	134.255277311403	1.17159894337215	0.542780125133117	2.15851481865667	0.0308878275409196	0.282286466135411	48.896641186687	126.504946477371	72.186654109997	170.879160278779	289.869195202937	97.1950666126477	RfC3
FBgn0004197	72.9472379250053	1.22793921784791	0.569060018238588	2.15783780004217	0.0309404448425607	0.282483500040415	25.5112910539236	40.1603004690066	65.1685071826362	131.851203918811	58.9242298445314	116.067895081123	Ser
FBgn0261086	1275.52276458193	-0.352395950609584	0.163332476547082	-2.15753754586585	0.0309638049553065	0.282483500040415	1641.22639113575	1251.99736712128	1398.61642338119	1108.60492254936	1093.89981533961	1158.79166796438	Syt14
FBgn0063498	592.831385910066	0.525791784380477	0.243931843616221	2.15548645304262	0.031123787593805	0.2836937338006	578.255930555603	397.586974643165	482.246953151508	698.283975954024	832.542344254992	568.072136901106	GstE2
FBgn0035041	2432.54069585744	-0.244671867428229	0.113574017806454	-2.15429437254905	0.0312170939181893	0.284294621981264	2570.26257368281	2743.95252954487	2600.72473279628	2210.88098731063	2173.54376862005	2295.87958319002	CG13594
FBgn0033188	10170.2765642955	-0.304669501182766	0.141593608683603	-2.15171789189697	0.0314195800923686	0.285887888272542	10853.9913729839	11626.4069857774	11240.0636003774	9103.00711855473	10373.5156250494	7824.67468302985	Drat
FBgn0035598	8.74641963506056	3.58500819409015	1.66751558196315	2.14990986163354	0.0315623454253844	0.286811442386714	0	4.01603004690066	0	10.5480963135049	23.7597700986014	14.1546213513565	CG4669
FBgn0083968	304.660229816513	0.662409194480116	0.308185571559882	2.14938418799858	0.0316039578203045	0.286811442386714	183.893889680366	300.198246005824	223.578109257352	367.07375170997	292.720367614769	460.497014630797	CG34132
FBgn0263776	2933.28425067612	0.340045045036145	0.158204890508801	2.14939654483834	0.0316029791114679	0.286811442386714	2426.76156150449	2526.08289950051	2814.27691787169	3654.91537262945	3405.25025053155	2772.41850201902	CG43693
FBgn0004797	1198.53080846279	0.325922547992423	0.151694310250256	2.14854827089254	0.0316702260291606	0.287161822388424	1069.34828334363	1133.52448073771	988.556124339681	1216.19550494711	1436.04050475947	1347.51995264913	mdy
FBgn0032811	234.414694674111	-0.624809379833298	0.291002563167312	-2.14709235902525	0.0317859294974137	0.287708387133522	234.916471788214	295.178208447198	322.834758658598	219.400403320902	148.260965415273	185.897360414482	Pmvk
FBgn0038181	9109.15219975521	-0.349670298180886	0.162831770434544	-2.14743288270914	0.0317588351543599	0.287708387133522	12111.4854278502	8512.97969191767	9998.85418665278	8029.21091383993	7456.76624774505	8545.61673052561	CG9297
FBgn0023076	1672.39201268224	-0.436086224000267	0.203262384797356	-2.14543494820759	0.0319180873604347	0.288652946843234	2381.05383169954	1556.211643174	1832.73894045937	1381.80061706914	1289.68032095208	1592.86672273931	Clk
FBgn0024542	479.498592681607	0.415448513793525	0.193781673455525	2.14389991780556	0.0320409067952759	0.289259734216135	408.180656862778	444.775327694248	379.982526495679	498.924955628782	600.646988092642	544.481101315512	Neos
FBgn0029002	258.28229048232	-0.715193643762049	0.333566510816418	-2.14408107699895	0.0320263910028148	0.289259734216135	264.679644684458	397.586974643165	300.777725458321	185.646495117686	259.456689476727	141.546213513565	miple2
FBgn0001137	1009.42789151087	-0.372194290845441	0.173938478109745	-2.13980422785238	0.0323705914061126	0.290011696073729	1302.13881421069	1103.40425538596	1011.61574995815	809.038987245826	888.615401687691	941.754140576916	grk
FBgn0004654	2310.35537250818	0.330179674373648	0.154283794060674	2.14008008024355	0.0323482956053212	0.290011696073729	1872.95395154223	2170.66424034981	2097.42333886269	2715.07999109616	2789.3970095758	2216.61370362242	Pgd
FBgn0034978	6922.23303298896	-0.216309497730803	0.101047026089696	-2.14068148367664	0.0322997327116559	0.290011696073729	7473.74530833905	7409.57543653171	7437.23055816608	6448.05127644554	6666.0410988636	6098.75451958779	CG3257
FBgn0035484	3003.17631724369	0.305016377974159	0.142388507080483	2.14214183594012	0.0321820702560522	0.290011696073729	2536.24751894424	2951.78208447198	2572.65214508684	3154.93560736931	3690.36749171476	3113.073055875	CG11594
FBgn0036240	567.41267442933	0.453313250897079	0.211777730433264	2.140514255062	0.032313230027759	0.290011696073729	508.099880157312	511.039823468109	418.081038387066	572.761629823316	767.915769586796	626.577905153379	CG6928
FBgn0037892	904.068429008773	0.596069637490278	0.278482410605311	2.14042113537676	0.032320747976112	0.290011696073729	597.389398846045	897.582715482297	664.718773262889	999.959530520264	1464.55222887779	800.207927063352	mRpL40
FBgn0040653	24236.629770137	0.653997263659025	0.305643019275884	2.13974219077029	0.0323756073732857	0.290011696073729	12593.0110464931	22988.7599959711	20924.1037677172	33580.9194236742	38231.3708702575	17101.6135167089	Dso1
FBgn0041092	5224.12634062871	-0.461585658813529	0.215717320615367	-2.13977096274321	0.0323732809516822	0.290011696073729	7557.71997472488	4518.03380276324	6082.72820118544	4613.73732752704	3658.05420438067	4914.48453319096	tai
FBgn0262307	62.1452303276602	0.937625243728766	0.438000829735727	2.14069284821788	0.0322988156348325	0.290011696073729	44.6447593443664	39.1562929572814	44.1140664005537	81.2203416139877	68.4281378839719	95.3077837658002	mir-990
FBgn0004406	259.372223721946	-0.794705091496122	0.371944025553054	-2.13662550518039	0.0326284634384296	0.290368983246659	466.644032194687	306.222291076175	214.554777493602	146.618538757718	187.226988376979	234.966714432517	PolG1
FBgn0027108	2353.1232276535	0.25694380305403	0.120219369004148	2.13729123004434	0.0325743117231843	0.290368983246659	2205.66370570381	2167.65221781463	2059.3248269713	2468.25453736015	2720.96887169183	2496.87520637928	Inx2
FBgn0028879	4281.40772973191	-0.406839699183857	0.190449499666113	-2.13620776057227	0.0326624831775694	0.290368983246659	6074.87618221557	4110.40675300282	4458.52848371051	3356.40424695726	3508.84284816145	4179.38786434385	wwk
FBgn0029714	389.005315245525	0.853199058465762	0.399224388025997	2.13714162775598	0.0325864740350706	0.290368983246659	173.264185074565	406.623042248692	251.650696966795	499.979765260132	317.430528517314	685.083673405653	CG3527
FBgn0032363	2958.26529038939	-0.390208793278126	0.182597151539547	-2.13699277337092	0.0325985794042424	0.290368983246659	4096.6881550759	2810.21702531874	3161.17389456695	2455.59682178394	2395.93521674296	2829.98062884787	Dlg5
FBgn0038741	193.272463228356	-0.56269187350395	0.263396469980698	-2.13629238670201	0.032655589052974	0.290368983246659	238.105383169954	240.961802814039	212.549592657213	140.289680969615	172.971126317818	154.757193441497	CG17186
FBgn0051441	157.569958736961	0.987738833036002	0.461805645494396	2.13886262039642	0.0324467961338081	0.290368983246659	66.9671390165496	158.633186852576	91.2359100556907	205.687878113346	286.06763198716	136.828006396446	CG31441
FBgn0051708	650.345064683129	-0.587507221806903	0.275030915790899	-2.13614974926519	0.0326672098277883	0.290368983246659	1045.96293321087	665.656980273784	631.633223462474	431.41713922235	496.103999658797	631.296112270498	DIP-zeta
FBgn0262866	1666.43358719345	-0.462147791800195	0.216330175545653	-2.13630757075157	0.0326543522060304	0.290368983246659	2370.42412709374	1478.90306477117	1944.02669887895	1463.02095868313	1196.54202216556	1545.68465156813	S6kII
FBgn0267207	27.7077532933965	1.76529694453895	0.826789886517772	2.13512159900011	0.0327510787848275	0.29086544049964	11.6926750663817	6.02404507035099	20.0518483638881	53.795291198875	19.0078160788811	55.6748439820021	lncRNA:CR45647
FBgn0014906	2057.21960839998	0.298414573841952	0.139841979337043	2.13394129042411	0.0328475869673671	0.29143358660081	1887.83553799035	1950.78659528199	1697.38896400312	2061.09801965886	2348.41567654576	2397.79285691978	Hydr2
FBgn0032668	24.8196759846386	-1.74627765507747	0.818827781905506	-2.13265560068526	0.0329529886265862	0.29143358660081	60.5893162530686	23.0921727696788	31.0803649640265	9.49328668215441	18.057425274937	6.60548996396635	CG17681
FBgn0034400	3767.02951953715	-0.373181398061559	0.174940688109599	-2.13318812275258	0.032909297055906	0.29143358660081	5170.28832026186	3668.64344784375	3916.12598546734	3074.77007538668	3165.75176793765	3606.59752032563	CG15099
FBgn0036899	692.868700119156	-0.468689953084515	0.21975512931283	-2.13278276848463	0.0329425504432346	0.29143358660081	977.932823733739	757.021663840774	678.755067117611	502.089384522833	605.398942112363	636.014319387617	tey
FBgn0039152	591.064905021189	-0.587349599102582	0.275411421528796	-2.13262614833558	0.0329554065372136	0.29143358660081	682.427035692457	830.314212196711	616.594337189558	419.814233277495	637.712229446461	359.527382324454	Root
FBgn0262682	49.0161018244088	-1.75683502513401	0.824318133371632	-2.13125849597435	0.0330678522818186	0.292179099906248	130.745366651359	59.2364431917847	37.0959194731929	6.32885778810294	41.8171953735384	18.8728284684753	asRNA:CR43152
FBgn0267486	1796.42000375263	-0.40522717165954	0.190273776701193	-2.12970583064587	0.0331959073227358	0.293061147810071	2509.67325742974	1849.38183659775	1782.60931954965	1389.1842844886	1546.28583801698	1701.38548643305	Ptp36E
FBgn0013435	474.175784534014	-0.493643761248688	0.231926298284289	-2.12845099887548	0.0332997085948539	0.293727760944582	478.336707261068	553.208138960566	631.633223462474	465.171047425566	333.587172184363	383.118417910048	Cdc2rk
FBgn0034162	5652.94462815724	0.443509212729213	0.208550364300374	2.12662880842744	0.0334509369096965	0.294811228350143	4084.99548000952	5436.70067599176	4850.54211922452	6667.45167976645	7987.08431634583	4890.89349760537	CG6426
FBgn0031220	3077.69878179312	0.260844419565989	0.122786915421488	2.12436657986394	0.0336395023047344	0.296221639463742	2955.05788041282	2809.21301780701	2636.81805985128	3164.42889405147	3563.01512398626	3337.65971464985	CG4822
FBgn0263619	104.732629901965	-1.09611891743486	0.516594028880347	-2.12181879029953	0.0338529580963186	0.297848653352525	81.8487254646717	191.765434739506	154.399232401938	81.2203416139877	37.0652413538181	82.0968038378675	asRNA:ASTR
FBgn0015572	37.3446213734628	3.19220279726502	1.50631336410222	2.11921561166498	0.0340722495237057	0.299524212155049	0	0	22.0570332002769	142.399300232316	22.8093792946573	36.8020155135268	alpha-Est4
FBgn0034145	7443.47942237075	-0.30213135072168	0.142644262999344	-2.11807572466527	0.0341686550489728	0.300117577595969	9522.089385877	7423.63154169587	7714.94865800593	6323.58373994619	6704.05673102136	6972.56647767819	CG5065
FBgn0033050	1525.33133957939	0.309212848356086	0.146013419101051	2.11770158016839	0.0342003489597619	0.300142031192095	1302.13881421069	1431.71471172008	1353.49976456244	1694.02426794889	1849.46050447513	1521.14997455911	Pngl
FBgn0051777	442.621390773918	0.712890000421644	0.336698741766171	2.1172933307744	0.0342349605700085	0.300192027565734	246.609146854595	417.667124877668	341.884014604291	569.597200929264	727.048965017202	352.921892360488	CG31777
FBgn0050069	2639.34499781322	-0.467552105057794	0.22088455793782	-2.11672608272332	0.0342831018650095	0.300360475580193	3868.14950605117	2319.25735208513	3002.76429249224	2217.20984509873	1885.575355025	2543.11363612704	Sdb
FBgn0030968	1254.14101072337	0.583341780988552	0.275677679501493	2.11602833440635	0.0343423978106758	0.300626285050958	799.353786356274	1250.99335960955	961.486129048432	1483.06234167879	1981.56482622335	1048.3856214238	CG7322
FBgn0086253	157.030662101448	1.00906361457011	0.47696407459625	2.11559668393114	0.0343791241269571	0.300694243206461	63.7782276348091	130.520976524271	118.30590534694	252.099501892767	268.960597516167	108.518763693733	rumi
FBgn0053556	4106.36841346678	-0.261050291172155	0.123487389775678	-2.1139833925259	0.0345166857924988	0.301643292843201	4839.70450702143	4328.27638304718	4263.0229621626	3622.21627405758	3587.72528488881	3997.26506962306	form3
FBgn0035692	1704.87346992529	0.321067449937801	0.151946750842015	2.11302609735715	0.0345985342453576	0.302104274630196	1516.85884724788	1567.25572580298	1463.78493056383	1839.58799707525	2152.63517093328	1689.11814792854	Sf3b6
FBgn0010482	1960.58168217383	-0.45870001387498	0.217397828562566	-2.1099567410949	0.034862082144057	0.30322607050016	2826.43845468262	1739.94501781971	2242.79923950088	1651.83188269487	1423.68542430819	1878.79007403671	hlk
FBgn0025682	2820.85181622822	0.283572429622417	0.134434899972651	2.10936616667329	0.0349129875248865	0.30322607050016	2360.85739294852	2777.0847774318	2495.45252888587	3078.98931391208	2893.93999800965	3318.78688618138	scf
FBgn0026721	5530.90600708992	0.380346977693498	0.180360632564772	2.10881372661469	0.0349606633007794	0.30322607050016	4434.71276154039	5324.25183467855	4659.04696734939	6044.05918763831	7608.8287763761	5114.5365149568	fat-spondin
FBgn0030731	3654.56992930426	0.403122937919354	0.191028664768437	2.11027459364811	0.0348347106474219	0.30322607050016	2812.61983869508	3492.94213329185	3136.10908411209	4187.59423646144	5017.11305402066	3281.04122924443	Mfe2
FBgn0033564	1156.51143560636	-0.329388921628659	0.156181863415421	-2.1090087826173	0.0349438235531364	0.30322607050016	1420.12853533508	1197.78096148812	1246.22237581564	995.740291994862	1112.90763141849	966.288817585934	Pex6
FBgn0038641	1424.82149276961	-0.380207540991374	0.180162232678231	-2.11036206278829	0.0348271815665464	0.30322607050016	1912.28385858369	1498.98321500567	1423.68123383605	1111.76935144342	1279.2260221087	1322.98527564012	ChT
FBgn0039656	1079.33755871626	-0.519145622352928	0.246138778503856	-2.10915819729233	0.0349309288378326	0.30322607050016	1683.74520955896	1043.16380468245	1087.81277374093	807.984177614475	798.328275313006	1054.99111138777	CG11951
FBgn0261671	8956.022965268	-0.448749830664823	0.212608154379499	-2.11068964863793	0.0347989963071168	0.30322607050016	13312.6420483058	8007.96391351991	9693.06349910349	7277.13164668703	6617.57116786245	8827.76551612931	tweek
FBgn0001122	8896.72752297743	-0.394969023736672	0.187503795851763	-2.1064588156334	0.0351645169484282	0.303666083287617	12590.8851055719	8359.36654262372	9371.23133286308	7125.23905977256	7211.56542032749	8722.07767670585	Galphao
FBgn0002945	1288.9328992738	-0.471860769568756	0.224034056936154	-2.10620106613178	0.0351868905986326	0.303666083287617	1898.46524259615	1183.72485632397	1411.65012481772	1038.98748688023	957.993930375607	1242.7757546491	nkd
FBgn0027359	1041.41737209408	0.414861512061032	0.196959322571752	2.1063309248025	0.0351756168472324	0.303666083287617	748.331204248427	991.959421584462	937.423911011767	1332.22456439567	1230.75609110755	1007.80904021658	Tim8
FBgn0035890	284.746370243147	0.646395252321725	0.306729212058347	2.10738080010053	0.035084584522067	0.303666083287617	172.201214613985	276.10206572442	217.562554748185	366.01894207862	266.109425104335	410.484019189337	CG13667
FBgn0038055	1344.61422867745	-0.278496921136866	0.132161856158345	-2.10724129663551	0.0350966689558804	0.303666083287617	1418.00259441392	1552.1956131271	1451.7538215455	1205.64740863361	1171.83186126302	1268.25407308154	trus
FBgn0051869	1117.88582463621	-0.290651936959497	0.137994975301108	-2.10625014661068	0.0351826292875762	0.303666083287617	1312.76851881649	1190.75290890604	1187.06942314217	977.808528261904	1021.67011423986	1017.24545445082	CG31869
FBgn0000644	58.3038732465447	-1.42701118353715	0.677654469900918	-2.10580944555092	0.0352209080294925	0.303707198639694	37.2039661203053	100.400751172516	117.303312928745	40.0827659913186	14.2558620591608	40.5765812072218	Fcp3C
FBgn0027951	3545.97616169585	-0.357341148995741	0.169727554381348	-2.10538088702355	0.0352581661710711	0.303776166961045	4772.73736800488	3381.49729949035	3794.81230286581	3005.15263971755	2951.91383705023	3369.74352304626	MTA1-like
FBgn0036752	711.370698084388	-0.667965997590725	0.31739163663454	-2.10454820005183	0.035330654724742	0.304148306262248	567.626225949801	1017.05960937759	1034.67537557662	586.474155030872	377.30514916579	685.083673405653	Adgf-A
FBgn0032919	1411.85310897675	0.409004816856158	0.194414707306959	2.10377508225437	0.0353980713770053	0.304476203012485	1107.61521992452	1327.29793050067	1204.11349425148	1613.85873596625	1918.83903316305	1299.39424005452	pths
FBgn0020307	813.340142235863	-0.358510789362135	0.17044271261387	-2.10340931486068	0.0354300048954323	0.30449860167581	1018.32570123579	880.514587782969	843.180223701493	653.981971437304	753.659907527635	730.378461729993	dve
FBgn0037019	457.798627543362	-0.538375614147348	0.256001609269021	-2.10301652276565	0.0354643251890553	0.304541459150349	466.644032194687	556.220161495741	603.56063575303	431.41713922235	411.519218107776	277.430578486587	Pex16
FBgn0035159	104.019041550246	0.922192733068551	0.438679183369111	2.10220308605938	0.0355354896013604	0.304900374414317	48.896641186687	82.3286159614635	84.2177631283298	164.550302490676	93.1382987865174	150.982627747802	CG13896
FBgn0034199	1083.82731760909	0.385860994224167	0.183698317151492	2.1005145839521	0.0356835990716156	0.305376467931724	870.572807215144	954.811143650631	993.569086430653	1333.27937402702	1345.75337838478	1004.97811594631	Gbp1
FBgn0035241	114.5329623301	-0.784739627980182	0.373526407101811	-2.10089464375215	0.0356502157193861	0.305376467931724	170.075273692824	152.609141782225	112.290350837773	68.5626260377818	83.6343907470768	100.025990882919	CG12105
FBgn0040397	1944.96581824571	-0.284034427157476	0.135239691698014	-2.10022977419762	0.0357086334106254	0.305376467931724	2335.34610189459	1944.76255021164	2127.50111140852	1760.47727472397	1706.90188388352	1794.805987352	CG3655
FBgn0262560	210.060733046028	-0.777094709624811	0.369881383183031	-2.10092950052659	0.035647155335421	0.305376467931724	256.175880999817	339.354538963106	200.518483638881	120.248297973956	214.788321691356	129.278875009056	wcd
FBgn0044051	76.8573280964117	-2.23527919718629	1.06449788524673	-2.09984371802505	0.0357425910682556	0.30541529256842	216.845973958351	144.577081688424	19.0492559456937	1.05480963135049	49.4203218050908	30.1965255495604	Ilp1
FBgn0046253	24.5511502268074	-1.59862700595358	0.761919515769264	-2.09815731565761	0.0358912508317346	0.306433360308445	23.3853501327633	47.1883530510827	40.1036967277761	15.8221444702573	6.65273562760838	14.1546213513565	CG3502
FBgn0034261	3094.98951141128	-0.33634599307646	0.160514429719197	-2.09542527525321	0.0361332046429581	0.308245629090543	4074.36577540372	3026.07864033965	3262.43572880459	2564.24221381304	2900.59273363725	2742.22197646946	HPS4
FBgn0034914	3022.53501146856	0.296904792814267	0.141742459523492	2.09467786725586	0.0361996380069711	0.308379740116976	2533.0586075625	2914.63380653815	2689.95545801558	3349.0205795378	3670.40928483194	2978.1323323254	CG5554
FBgn0050183	607.002323894338	-0.492062075141362	0.234921579436212	-2.09458014168925	0.0362083320364664	0.308379740116976	891.832216426747	597.384469476473	639.653962808029	465.171047425566	473.294620364139	574.677626865072	CG30183
FBgn0022800	612.340478312394	-0.432612364902764	0.206607514241597	-2.09388495133284	0.0362702301336024	0.30865371249759	706.875356285801	722.885408442118	680.760251954	497.870145997431	438.130160618209	627.521546576803	Cad96Ca
FBgn0020269	2499.3613854327	-0.278142198638686	0.132910946792132	-2.09269593928701	0.0363763059863388	0.309302873669262	3039.03254679865	2512.02679433636	2667.89842481531	2217.20984509873	2304.69769956433	2255.3030019828	mspo
FBgn0264489	21261.7367288221	-0.251499455822652	0.12024832487575	-2.09150070142367	0.0364832036166803	0.309957954131239	25480.4649105668	20833.1558682972	23017.5167369071	19501.3204644079	18944.1398950168	19793.8224977369	CG43897
FBgn0030993	255.828550476639	0.474182545439817	0.226944041345142	2.08942496409795	0.0366694859664168	0.311285857157268	222.160826261252	209.837569950559	210.544407820825	292.182267884086	278.464505555608	321.781725387504	Mec2
FBgn0286852	352.594657211881	0.428116227583552	0.204942370241348	2.08895909166751	0.0367114057909952	0.311387103694536	283.8131129749	310.238321123076	307.795872385682	420.869042908845	425.775080166936	367.076513711844	naz
FBgn0035842	417.335279335706	-0.388475899718495	0.186215921193283	-2.08615835439375	0.0369642812238843	0.313225991721577	500.659086933251	459.835440370125	459.187327533036	351.251607239713	380.156321577622	352.921892360488	Setx
FBgn0038420	2733.86100173421	0.380258269750827	0.182300208042711	2.08589048709005	0.0369885441967496	0.313225991721577	1984.56584990314	2621.4636131144	2520.51733934073	3360.62348548266	2567.95595225684	3348.03977030751	CG10311
FBgn0038200	35.0047237983707	3.01657964308354	1.44658745348832	2.08530748404413	0.0370413985215926	0.31341792946306	0	0	23.0596256184713	95.9876764528946	55.1226666287552	35.858374090103	CG9920
FBgn0031413	197.426490609626	-0.626362947458877	0.300462156936437	-2.08466501687061	0.0370997182596545	0.313503427743763	224.286767182412	288.150155865122	206.534038148047	137.125252075564	143.509011395552	184.953718991058	CG9967
FBgn0052803	312.85047158585	-0.508394302066505	0.243889062384875	-2.08453096295159	0.0371118968115088	0.313503427743763	312.513315410565	441.763305159072	347.899569113458	252.099501892767	272.762160731944	250.064977207297	Ldaf1
FBgn0020653	9890.4593257012	0.223163706590384	0.107118991963528	2.08332530487561	0.0372215816812892	0.314174358548898	8641.94984451663	9355.34199425508	9383.26244188142	11230.5581449887	10209.098015967	10522.5455125984	Trxr1
FBgn0030103	734.319306879386	0.516296555022434	0.247910413503868	2.08259325506058	0.0372883145493361	0.314481950975798	476.210766339908	644.572822527556	691.788768554138	1031.60381946078	666.223953564782	895.515710829152	Obp8a
FBgn0261574	5394.43617349153	-0.514792567063417	0.247252907019611	-2.08204859254733	0.0373380314453239	0.314645651351747	8172.11690094021	4420.6450741259	6447.6718414082	4819.42520564039	3430.91080223804	5075.84721659643	kug
FBgn0262869	4360.99180271681	-0.408954404184005	0.196466151449766	-2.08155145894722	0.0373834591344221	0.314772970586837	6214.12531255157	3988.92184408408	4722.21028969564	3631.70956073974	3378.63930802111	4230.34450120873	Gfrl
FBgn0086358	4601.35218622311	0.22757210389092	0.109371475622218	2.08072628257281	0.0374589669669383	0.315153156443074	4064.7990412585	4444.7412544073	4207.88037916191	4979.75626960566	4765.25949097549	5145.67668192978	Tab2
FBgn0033387	680.273631889703	-0.504689792665022	0.242663240363175	-2.07979499453519	0.0375443404218511	0.315360309271568	645.223069572152	959.831181209257	789.040233118995	563.268343141161	455.237195089202	669.041769207449	CG8008
FBgn0039634	2416.434240694	-0.342704413372147	0.164771079156652	-2.07988207109046	0.037536350890014	0.315360309271568	3201.66702726742	2367.44971264794	2537.56141045003	2042.11144629455	2073.75273420593	2276.06311329812	alpha-Man-Ib
FBgn0265862	40.2800984646119	1.4136464577505	0.680232129305111	2.07818242751133	0.0376925599673347	0.316349359402481	11.6926750663817	24.0961802814039	30.0777725458321	81.2203416139877	32.3132873340979	62.2803339459684	lncRNA:CR44651
FBgn0032692	38.1418971299125	-2.4657431490834	1.18744932636194	-2.07650389312851	0.0378473714342606	0.316880169540721	56.337434410748	120.48090140702	17.0440711093048	0	10.4542988433846	24.5346770090179	IFT46
FBgn0038282	3765.54159798985	-0.39879080822389	0.19203645634156	-2.07664115356614	0.0378346916104558	0.316880169540721	5354.18220994222	3492.94213329185	4001.34634101386	3039.96135755211	3090.67089442607	3614.14665171302	dpr9
FBgn0267819	26.9437406229741	-2.2225477974332	1.07015314996862	-2.07685021297968	0.0378153860951203	0.316880169540721	49.9596116472671	45.1803380276324	38.0985118913873	0	16.1566436670489	12.2673385045089	asRNA:CR46144
FBgn0038454	368.403939196588	0.439914972422913	0.21190809629194	2.07597057460633	0.0378966725646316	0.317037272011285	281.68717205374	344.374576521731	311.806242058459	435.636377747752	385.858666401286	451.060600396559	CG10324
FBgn0024230	576.288571434791	0.386193825967945	0.186084780574499	2.07536492117007	0.0379527267227831	0.317250570721364	461.329179891786	552.20413144884	485.254730406091	639.214636598397	604.448551308419	715.280198955213	Hs2st
FBgn0010100	31552.3298135358	-0.204558357351836	0.0986116860642692	-2.07438251505523	0.0380437998781754	0.317407183931559	35713.6815345719	32184.4647958619	33458.5141799836	29286.7894144463	29711.117312899	28959.4116434519	mAcon1
FBgn0025885	23790.6799446264	0.333023448792099	0.160582650660669	2.07384451198168	0.0380937537255561	0.317407183931559	18086.4423867713	23002.8161011352	22081.0954183135	29443.9560495176	22422.5702374521	27707.1994745686	Inos
FBgn0027101	4780.46357343637	-0.391145985969233	0.188595793912426	-2.07399103582798	0.0380801433913472	0.317407183931559	6771.12183389557	4572.2502083964	4930.74951268007	3863.76767963684	3884.24721571935	4660.64499028997	Dyrk3
FBgn0031126	475.972126196474	0.452521905310358	0.218117612814338	2.07466925513964	0.0380171986865988	0.317407183931559	444.321652522503	331.322478869304	430.112147405399	607.570347657882	500.855953678517	541.650177045241	Cyp6v1
FBgn0035702	232.266971318952	-0.50598561477227	0.244142974734256	-2.07249713133472	0.0382191034961046	0.317686735385555	250.861028696916	304.214276052725	262.679213566934	186.701304749037	184.375815965147	204.770188882957	CG10147
FBgn0036398	7091.07965188606	-0.424890301087537	0.204970925397088	-2.07292961313612	0.0381788306052491	0.317686735385555	10233.2166240051	6286.09103091125	7864.33492831689	6026.12742390535	5257.56192741851	6879.14597675924	upSET
FBgn0265086	30.2493722109431	2.21063876879927	1.06664924081261	2.07250770376505	0.0382181185563353	0.317686735385555	21.259409211603	1.00400751172516	10.025924181944	71.7270549318333	14.2558620591608	63.2239753693922	lncRNA:CR44197
FBgn0028936	396.058980897419	0.449901922951768	0.217474461871539	2.0687574949261	0.0385688489085471	0.319600839268226	323.143020016366	360.438696709334	320.829573822209	437.745997010453	530.318068600782	403.878529225371	NimB5
FBgn0033802	252.658590979208	-0.625135420889782	0.302328470274162	-2.06773586464711	0.038664867474561	0.319600839268226	390.110159032916	236.945772767139	292.756986112766	191.975352905789	172.971126317818	231.192148738822	CG17724
FBgn0034354	548.100178276977	0.577023085672596	0.278881410822064	2.06906255950045	0.0385402165417792	0.319600839268226	323.143020016366	494.975703280506	501.296209097201	831.189989504186	526.516505385006	611.479642378599	GstE11
FBgn0052282	1082.67735571565	-0.593470893570807	0.286754343869372	-2.06961431015376	0.0384884769058975	0.319600839268226	865.257954912243	1609.42404129544	1431.70197318161	1111.76935144342	688.082942055496	789.82787140569	Drsl4
FBgn0053543	2552.31093611394	-0.334001270828107	0.161514765391989	-2.06793026023039	0.0386465814508304	0.319600839268226	3355.79774405154	2558.21113987572	2625.78954325114	2109.61926270098	2262.88050419079	2401.56742261348	CG33543
FBgn0263993	3819.26021172471	-0.430195530065346	0.208015753155596	-2.0680911110783	0.0386314564043347	0.319600839268226	5667.75849581337	3306.19673611097	4179.80779145246	3264.63580902977	3083.06776799451	3414.09466994718	CG43736
FBgn0266557	31237.9722377135	-0.518994976602249	0.250929856889585	-2.06828706251014	0.0386130375941516	0.319600839268226	49133.6835993963	25514.8428954716	35742.4197086305	26394.5014052833	19928.7447679029	30713.6410495967	kis
FBgn0259170	3308.7180244958	-0.403286601466137	0.19509500507905	-2.067129300941	0.0387219717915119	0.31981822684127	4630.29932628714	2990.93837742926	3683.52454444624	2874.35624543008	2527.08914768724	3146.10050569483	alpha-Man-Ia
FBgn0031535	831.743123294551	0.436621627539452	0.211273397452447	2.06661904813514	0.0387700644991291	0.319960897957042	630.34148312403	746.981588723522	742.920981882052	1043.20672540563	1079.64395328045	747.364007351621	CG12795
FBgn0035829	697.91203592798	0.399958382115081	0.193609288857981	2.06580161765102	0.0388472153056689	0.320342962115532	518.729584763114	644.572822527556	641.659147644418	895.533377016566	768.86616039074	718.111123225484	HP4
FBgn0260653	470.848190497643	-0.365779339331939	0.177243289188598	-2.06371333440289	0.0390449043114338	0.321717616318497	545.303846277618	530.115966190887	515.332502951923	400.827659913186	437.179769814265	396.329397837981	serp
FBgn0025620	816.418758297339	0.688429207279286	0.333815982112981	2.06230151990232	0.0391790384229175	0.322566833391538	487.90344140629	892.562677923671	495.280654588035	799.545700563671	797.377884509062	1425.84219079331	CG13360
FBgn0031683	4366.62163639364	-0.225733644210094	0.109557317505544	-2.06041594801435	0.0393587935745846	0.323585728597186	5014.03166255658	4519.03781027496	4589.86809049398	3960.81016572109	4080.02772133183	4035.95436798344	CG4230
FBgn0034723	3344.85052486646	-0.320127068147874	0.155424310187096	-2.05969753227479	0.0394274654859796	0.323585728597186	4364.5567111421	3298.16467601716	3481.00087597097	2860.64372022253	2916.7493773043	3147.98778854168	CG13506
FBgn0039911	6212.14372367889	-0.262781835477166	0.12757241248802	-2.05986412228305	0.0394115324310698	0.323585728597186	6444.78990249746	7410.57944404344	6473.73924428126	5466.02350965824	5345.94827218531	6131.78196940762	CG1909
FBgn0265351	139.379398615476	-0.876896898590256	0.425739620997057	-2.05970235172525	0.0394270044657566	0.323585728597186	114.800809742656	237.949780278864	188.487374620548	124.467536499358	100.74142521807	69.8294653333585	nac
FBgn0031957	44.1013725206771	1.20690274337094	0.58611669513749	2.05915093936682	0.0394797813103622	0.323759154474076	30.8261433568244	17.0681276993278	32.0829573822209	72.7818645631838	70.32891949186	41.5202226306456	TwdlE
FBgn0010403	370.235490284098	5.72770822903523	2.78559096656412	2.05619141424057	0.0397640695340904	0.324297384055716	0	18.072135211053	23.0596256184713	1056.91925061319	1123.36193026187	0	Obp83b
FBgn0025712	1609.25545749557	-0.287668122498762	0.139865146305997	-2.05675345213884	0.0397099476542223	0.324297384055716	1638.03747975401	1855.4058816681	1813.68968451367	1531.58358472091	1335.2990795414	1481.51703477531	CG13920
FBgn0037016	785.075708736302	-0.386778589326734	0.188087688227327	-2.05637377423271	0.039746502179789	0.324297384055716	1011.9478784723	878.506572759519	779.014308937051	604.405918763831	714.693884565929	721.885688919179	CG13252
FBgn0038919	319.520551434092	0.533020741280464	0.259080034839939	2.05735938552644	0.0396516688653316	0.324297384055716	227.475678564152	260.037945536818	295.764763367349	415.594994752093	418.171953735384	300.077972648757	Qsox2
FBgn0039807	978.521732020181	-0.317636091283181	0.154437366589688	-2.05673081778896	0.0397121260379688	0.324297384055716	1007.69599662998	1116.45635303838	1132.92943255967	932.451714113833	801.179447724838	880.417448054372	CG15546
FBgn0053506	374.396767571675	0.439591981952747	0.213771507069323	2.0563637688637	0.0397474658600055	0.324297384055716	325.268960937526	279.114088259596	348.902161531652	468.335476319617	401.064919264391	423.69499911727	CG33506
FBgn0264727	36.8717384814613	-1.43442080042877	0.697195015323226	-2.05741689040011	0.0396461418089366	0.324297384055716	32.9520842779847	52.2083906097085	76.1970237827746	29.5346696778137	19.9582068828251	10.3800556576614	lncRNA:CR43995
FBgn0043791	2295.1604694659	-0.683643115526504	0.332618881342803	-2.05533466039749	0.0398466917464888	0.324716133211967	3736.34116893923	1740.94902533143	3009.7824394196	1803.72446960934	2394.03443513507	1086.13127836075	phu
FBgn0033491	624.828399225494	0.377570450763767	0.183850205119099	2.05368522988144	0.0400061670097112	0.325504722488104	560.18543272574	581.32034928887	489.265100078868	659.256019594056	674.777470800279	784.166022865148	CG18011
FBgn0035769	1576.55159109122	0.266889000339705	0.129945804386368	2.05384853785786	0.0399903534578008	0.325504722488104	1359.53921908201	1502.99924505257	1430.69938076341	1748.87436877911	1632.77140117589	1784.42593169434	CTCF
FBgn0035699	601.321663395052	-0.547629574966013	0.266745760622148	-2.05300198094523	0.0400723853850031	0.325788179379093	939.665887152854	563.248214077817	639.653962808029	444.074854798556	436.229379010321	585.057682522734	CG13300
FBgn0000721	5334.90789131498	0.316336800181951	0.154241936329533	2.0509130506901	0.0402754149851621	0.325842633114959	5572.09115436115	4328.27638304718	4357.26664947287	5412.22821845936	6053.98942112363	6285.59552142569	for
FBgn0030398	1358.69107963836	-0.343523375500616	0.167420922159284	-2.05185451776325	0.0401838031539099	0.325842633114959	1352.09842585795	1605.40801124854	1601.14009185646	1318.51203918811	1044.47949353452	1230.50841614459	Cpr11B
FBgn0033252	1908.81919260644	-0.430937388075956	0.210051105792476	-2.05158352511464	0.0402101546454768	0.325842633114959	2775.41587257478	1805.20550608185	1995.15891220686	1505.21334393715	1502.56786103555	1869.35365980248	CG12769
FBgn0033890	93.3300177099127	-1.13549610505749	0.553883806472236	-2.0500619295762	0.0403583878569488	0.325842633114959	190.271712443847	76.3045708911125	118.30590534694	52.7404815675245	88.3863447667971	33.9710912432555	Ctf4
FBgn0035348	8185.97714258973	0.416377822101905	0.203060949383324	2.05050662555455	0.0403150179107079	0.325842633114959	6418.21564098296	8163.58507783731	6456.69517317195	8581.93116066758	11931.2061527137	7564.22965016489	CG16758
FBgn0036059	3228.16831565756	-0.295969504181111	0.144373289739886	-2.0500295083277	0.0403615513567556	0.325842633114959	3594.96609768207	3914.62528821642	3165.18426423973	2665.50393842269	2895.84077961753	3132.8895257669	nudE
FBgn0036500	632.295890991331	-0.418615537388827	0.204113498285885	-2.05089590303581	0.0402770852220225	0.325842633114959	713.253179049282	657.624920179983	799.066157300939	594.912632081676	580.688781209817	448.229676126288	CG7275
FBgn0085194	400.764104547451	-0.78632735773545	0.383214869514616	-2.05192287744841	0.0401771581300227	0.325842633114959	318.891138174046	696.781213137264	506.309171188173	303.785173828941	184.375815965147	394.442114991133	CG34165
FBgn0261797	13200.9551773877	-0.40094009748173	0.195332518851548	-2.05260291445093	0.0401111046693488	0.325842633114959	18621.1165284431	11709.7396092506	14740.1137322941	11466.8355024112	9933.48468282326	12734.4410091037	Dhc64C
FBgn0016684	35.3780544342999	-1.32672012327062	0.647376317050443	-2.04938007203505	0.040424964337539	0.325847810366716	77.5968436223511	33.1322478869304	41.1062891459705	16.8769541016078	20.9085976867692	22.6473941621703	NaPi-T
FBgn0033482	2146.55448730018	-0.270354572705196	0.131910627593453	-2.0495283635404	0.0404104772560258	0.325847810366716	2583.01821920977	2191.74839809603	2266.86145753754	1892.32847864278	1993.91990667463	1951.45046364034	CG1371
FBgn0030985	1085.23745362634	0.372912969143351	0.182152739901335	2.04725424028946	0.0406331283056623	0.327017936487896	832.305870634259	1030.11170703002	974.519830484959	1316.40241992541	1318.1920450704	1039.89284861299	Obp18a
FBgn0036101	518.040152708294	0.930081541627169	0.454252309562371	2.04749986306776	0.0406090302972884	0.327017936487896	180.704978298626	498.991733327407	390.008450677623	668.749306276211	344.991861831692	1024.79458583821	NijA
FBgn0030790	1565.76290710907	-0.31518725276535	0.154072669456484	-2.04570514600172	0.0407853891463916	0.327989086071137	1977.12505667908	1619.46411641269	1612.1686084566	1329.06013550162	1379.01705652282	1477.74246908161	CG4768
FBgn0029997	2709.86547106687	-0.451628571660794	0.220839729636975	-2.04505127951025	0.0408498028163219	0.328252827274809	4030.78398651993	2431.70619339835	2929.57504596404	2195.05884284037	2007.22537792984	2664.84337974871	CG2258
FBgn0034567	1248.69309936376	-0.399904568882782	0.195784502846588	-2.04257519399346	0.0410945087838139	0.329963797520151	1611.46321823951	1426.69467416146	1224.16534261537	958.821954897595	1282.07719452053	988.936211748105	CG15651
FBgn0032187	174.314670779269	-0.955736720662417	0.468201451279335	-2.04129380216768	0.0412216327531719	0.330728741300951	321.017079095206	124.49693145392	244.632550039434	120.248297973956	74.1304827076363	161.362683405464	CG4839
FBgn0003930	41.0233888580972	2.12863155314606	1.04376737328949	2.03937353055744	0.0414127620827204	0.3318330501781	11.6926750663817	29.1162178400298	5.01296209097201	7.38366741945343	60.8250114524195	132.109799279327	snRNA:U4:39B
FBgn0029913	439.507698433322	-0.373699614599901	0.183251759270146	-2.03926890572986	0.0414231971711441	0.3318330501781	470.895914037007	508.027800932933	509.316948442757	391.334373231032	360.198114694797	397.273039261405	Cht11
FBgn0243511	1203.59113384999	-0.312540491685047	0.15329017695539	-2.0388814070976	0.0414618649721928	0.331886724858369	1363.79110092433	1353.40212580552	1283.31829528884	1032.65862909213	1206.04593020501	982.330721784138	psidin
FBgn0025640	2388.83455959776	0.389988555402092	0.191460062642435	2.03691856160322	0.0416582037180553	0.333010676787646	1824.05731035554	2186.72836053741	2192.66961859116	2878.57548395549	3134.38887140749	2116.5877127395	CG13369
FBgn0051174	18.9561531529671	3.07488959898135	1.50963987529252	2.03683649942376	0.0416664293148866	0.333010676787646	0	0	12.0311090183328	49.576052673473	32.3132873340979	19.816469891899	CG31174
FBgn0051739	2030.80687639002	-0.42655042860614	0.209534574972967	-2.0357042681914	0.0417800602498701	0.333661988857039	2896.59450508091	1859.421911715	2230.76813048255	1697.18869684294	1987.26717104702	1513.60084317172	AspRS-m
FBgn0030530	1064.59818232019	0.273506339095123	0.134407814353489	2.0348990898387	0.0418610276073173	0.334051643827186	934.351034849953	965.855226279608	991.563901594264	1200.37336047686	1134.7666199092	1160.67895081123	jub
FBgn0003372	35.9445160536096	2.5464816928425	1.25202496170084	2.03389051395843	0.0419626356071626	0.334348490309717	26.5742615145038	5.02003755862582	0	34.8087178345662	23.7597700986014	125.504309315361	Sgs1
FBgn0004666	176.12251993079	-0.857924842301112	0.421806044438192	-2.03393207284119	0.0419584446784628	0.334348490309717	302.946581265343	232.929742720238	145.375900638188	79.1107223512867	142.558620591608	153.813552018074	sim
FBgn0021765	5399.19573347525	0.532444690242565	0.261919743542889	2.03285435088011	0.0420672401399368	0.334435056323846	3440.83538089795	5505.9771943008	4295.10591954482	6438.55798976339	8381.49649998262	4333.20141636192	scu
FBgn0033657	1582.87754062933	-0.31500085868808	0.154914822665869	-2.03338101072159	0.0420140443205859	0.334435056323846	2002.63634773301	1544.1635530333	1718.44340478521	1396.56795190805	1435.09011395552	1400.36387236087	Sln
FBgn0265274	1930.35075697001	-0.260349985912883	0.128072952919385	-2.03282566676477	0.0420701390443983	0.334435056323846	2095.11477780348	2018.05509856758	2198.68517310033	1859.62938007091	1769.62767694383	1640.99243533393	Inx3
FBgn0019985	2476.46100152144	-0.496013923263979	0.244046574475686	-2.03245599463801	0.0421075143706479	0.33447606288911	3809.68613071926	2118.4558497401	2766.15248179836	2058.98840039616	1685.04289539281	2420.44025108195	mGluR
FBgn0031260	1702.87052997423	0.370047084831617	0.182129778816583	2.03177694079495	0.0421762426300944	0.334513099123646	1359.53921908201	1534.12347791605	1563.04157996507	2081.13940265452	2143.13126289384	1536.24823733389	Spp
FBgn0032122	22.149827404407	-1.67525626551389	0.824529153125655	-2.03177323586833	0.0421766178725537	0.334513099123646	51.0225821078473	17.0681276993278	33.0855498004153	13.7125252075564	11.4046896473287	6.60548996396635	CG31883
FBgn0028990	3129.40927774292	0.28911087042353	0.142326942098679	2.03131512671075	0.0422230378671986	0.334625632929203	2656.3631809898	3127.48339902389	2666.89583239711	3266.74542829247	3263.64202074388	3795.32580501038	Spn27A
FBgn0025700	1530.42777377797	0.330116021815581	0.162557780907695	2.03076112365873	0.0422792324831161	0.334815401708399	1243.67543887878	1449.78684693114	1374.55420534453	1772.08018066882	1873.22027457373	1469.2496962708	CG5885
FBgn0033317	2354.77725512792	0.386603270857174	0.190556712789615	2.02880950871568	0.0424776964213643	0.335645090748951	1841.06483772482	2240.94476617057	2041.2781634438	2662.33950952864	3208.51935411513	2134.51689978455	CG8635
FBgn0039004	328.343168906041	-0.546607951272667	0.26946735924208	-2.02847555566689	0.0425117356557128	0.335645090748951	407.117686402198	428.711207506645	333.863275258736	212.016735901448	330.735999772531	257.614108594688	Nup133
FBgn0039283	381.765770528909	-0.469880114888934	0.231635554563733	-2.02853191416972	0.0425059895171853	0.335645090748951	478.336707261068	364.454726756235	487.25991524248	355.470845765115	293.670758418713	311.401669729842	danr
FBgn0041180	13399.4250909561	-0.295836906489183	0.145843105007871	-2.02846001169007	0.0425133205870613	0.335645090748951	16847.0188297348	13343.2598308274	14115.498655759	11674.6329997872	11079.6559923798	13336.4842372481	Tep4
FBgn0051098	739.961658228788	-0.299033653566755	0.147496570523192	-2.02739394215092	0.0426221409764366	0.336175109950138	842.93557524006	803.206009380131	803.076526973717	657.146400331355	670.025516780559	663.379920666906	CG31098
FBgn0285879	1278.89440970799	-0.410416055771883	0.202457821280132	-2.02716819324065	0.0426452147759903	0.336175109950138	1747.52343719377	1290.14965256684	1341.46865554411	977.808528261904	1297.28344738363	1019.13273729767	disco-r
FBgn0050360	117.585035619559	-0.941189246134203	0.464403141668819	-2.02666425285597	0.0426967606397257	0.336326076602149	113.737839282076	220.881652579536	129.334421947078	67.5078164064313	58.9242298445314	115.124253657699	Mal-A6
FBgn0025352	4051.76346856747	0.354000348084956	0.174832538976963	2.02479670063935	0.0428882440153496	0.337578278519605	3233.55614108482	3856.39285253636	3581.26011779041	4674.91628614537	5295.57755957627	3668.87785427159	Mtpbeta
FBgn0003076	8628.63716569859	0.295031748681503	0.145823812575846	2.0232069335593	0.0430518171324209	0.338569198898138	7906.37428579517	8153.54500272006	7188.58763845387	8825.59218550955	11050.1938774575	8647.53000425537	Pgm1
FBgn0037487	179.186857579206	-0.79400815862249	0.392502128888289	-2.02293975034331	0.043079359636336	0.338569198898138	171.138244153404	311.242328634801	199.515891220686	116.029059448554	99.7910344141257	177.404587603668	thw
FBgn0033087	825.369639901512	-0.35257368336403	0.174355067342927	-2.02215908454543	0.0431599196804045	0.338945753496187	1024.70352399927	930.714963369227	822.12578291941	662.420448488108	740.354436272419	771.898684360639	Hsepi
FBgn0030786	829.378152131591	0.353273754101712	0.17482444759845	2.02073427918467	0.0433072793100194	0.339387359113412	634.593364966351	832.322227220161	717.856171427192	952.493097109492	908.573608570516	930.430443495831	mRpL22
FBgn0034761	3146.23132780409	0.419980455099242	0.20778113263558	2.02126367188416	0.0432524776353386	0.339387359113412	2055.78487076201	3413.62553986556	2604.73510246906	3799.42429212446	3204.71779089935	3799.10037070407	CG4250
FBgn0037816	317.964401571381	-0.569203632267885	0.281701083523026	-2.02059440151695	0.0433217689614521	0.339387359113412	317.828167713465	412.647087319043	409.057706623316	266.866836731674	309.827402085762	191.559208955024	CG6345
FBgn0085351	28.8804484073286	-2.3426441118538	1.1595228810346	-2.02035177586452	0.0433469117881317	0.339387359113412	77.5968436223511	48.1923605628079	19.0492559456937	0	19.0078160788811	9.43641423423764	inaF-A
FBgn0032704	3063.13599861003	0.261195774161786	0.129318832333457	2.01978141503997	0.0434060657371018	0.339594404282284	2534.12157802308	3038.12673048035	2787.20692258044	3431.29573078314	3392.89517008027	3195.16985971286	Jwa
FBgn0028916	2479.83924754519	-0.341845160114322	0.169282877443357	-2.01937233863894	0.0434485343475889	0.339670695479419	3306.90110286485	2381.50581781209	2628.79732050572	2069.53649670966	2337.96137770237	2154.33336967645	CG33090
FBgn0023477	5406.3150660694	0.530841451268609	0.263111386583419	2.01755407913639	0.043637723479615	0.340893036241808	3512.05440175682	5598.34588537952	4157.75075825219	6105.23814625663	8606.73912051736	4457.76208425386	Taldo
FBgn0016696	16022.2653671956	-0.318467713704465	0.157975150314548	-2.01593550042749	0.0438067208088697	0.341026435066589	21055.3188831716	15021.9603904319	17273.6647730714	14055.3383377453	13425.2204965137	15302.0893222398	Pitslre
FBgn0024236	2503.05303676537	-0.285711386808448	0.141699487757438	-2.01631912246239	0.0437666165801976	0.341026435066589	3102.81077443346	2473.8745088908	2673.91397932447	2223.53870288683	2203.00588354232	2341.17437151436	foi
FBgn0037644	1045.33921155429	-0.323016374568693	0.160220783951347	-2.0160703661691	0.0437926182746489	0.341026435066589	1148.00809742656	1275.08953989096	1062.74796328607	865.998707338752	913.325562590236	1006.86539879316	CG11964
FBgn0037819	905.72986962819	-0.489746969032718	0.243022680477513	-2.01523153341252	0.0438803949414587	0.341026435066589	881.202511820946	1181.71684130052	1110.8723993594	803.764939089073	907.623217766572	549.199308432631	Phyhd1
FBgn0038972	524.406735401851	0.484608799820846	0.240455880128151	2.01537512645802	0.0438653586287932	0.341026435066589	355.032133833771	492.967688257056	463.197697205814	672.968544801612	490.401654835132	671.87269347772	CG7054
FBgn0262838	166.25293271391	1.12946167483729	0.560248576957069	2.01600097044751	0.0437998743127023	0.341026435066589	49.9596116472671	149.597119247049	113.292943255968	203.578258850645	109.294942453566	371.794720828963	BomT1
FBgn0264902	47.6676045530282	-1.40546688498204	0.697436379689937	-2.01519009605847	0.0438847348534929	0.341026435066589	71.2190208588702	103.412773707692	33.0855498004153	14.7673348389069	41.8171953735384	21.7037527387466	asRNA:CR44093
FBgn0085430	5909.14733483639	-0.484689706907005	0.240622160913566	-2.01431865239175	0.0439760888812514	0.341480744027788	9236.15033198094	5103.37018209901	6338.38926782501	4677.02590540807	4140.85273278425	5959.09558892107	Dora
FBgn0035360	37.9033636647498	-2.11107118345198	1.04883144859702	-2.01278402385424	0.0441373553507812	0.342129448692399	74.4079322406106	62.2484657269602	48.1244360733313	0	24.7101609025454	17.9291870450515	CG1246
FBgn0037538	776.757540172251	0.31790196827715	0.157957177699279	2.01258323874573	0.0441584917403019	0.342129448692399	750.457145169587	670.67701783241	653.690256662751	830.135179872835	855.351723549649	900.233917946271	CG3223
FBgn0038552	1153.8565095201	0.389821379845544	0.193672680968396	2.01278454914948	0.04413730006483	0.342129448692399	906.713802874869	1172.68077369499	917.372062647878	1207.75702789631	1193.69084975373	1524.9245402528	Alg1
FBgn0033138	71.1343499119183	0.946671912846412	0.471724937300603	2.00683033265878	0.0447677319167097	0.342999351329757	41.4558479626259	66.2644957738608	38.0985118913873	71.7270549318333	100.74142521807	108.518763693733	Tsp42Eq
FBgn0033627	1156.18235550749	-0.285468942472165	0.142109777001295	-2.00879171367332	0.0445592274040945	0.342999351329757	1342.53169171273	1167.66073613637	1300.36236639814	1079.07025287155	1030.22363147536	1017.24545445082	CG13204
FBgn0033712	250.986064619542	-0.648226005964336	0.322963926730552	-2.00711581793823	0.0447373323406676	0.342999351329757	383.732336269435	290.158170888572	245.635142457629	165.605112122027	254.704735457007	166.080890522582	mIF3
FBgn0033777	943.463153704528	0.366165055093268	0.182312712809705	2.00844499239867	0.0445960258654232	0.342999351329757	727.071795036824	816.258107032559	929.403171666211	1184.5512160066	950.390803944055	1053.10382854092	CG17574
FBgn0034198	2235.68050549651	0.428665994164065	0.21336648634361	2.00905963026326	0.044530810244346	0.342999351329757	1999.44743635127	2143.55603753323	1575.07268898341	2276.27918445436	3244.634204665	2175.09348099178	CG11400
FBgn0037643	14681.8503479196	0.280672531771022	0.139701412892466	2.00908871256061	0.0445277264869578	0.342999351329757	13672.9890344425	13785.0231359865	12316.8478575182	14865.4321346225	18555.4300562037	14895.3798687441	ScsbetaA
FBgn0038829	1548.73671811656	0.413234910925615	0.205620045989184	2.00970148089234	0.0444627931403735	0.342999351329757	1196.90473861325	1495.97119247049	1292.34162705259	1726.72336652075	2168.79181460033	1411.68756944195	CG17271
FBgn0039584	1501.29913457285	-0.340820231949027	0.169634413155436	-2.00914558319445	0.0445216966986866	0.342999351329757	1881.45771522687	1664.64445444032	1487.84714860049	1158.18097522284	1438.8916771713	1376.77283677527	beat-VI
FBgn0051451	5455.5942481138	-0.333996040192615	0.166444511727074	-2.00665096570011	0.044786840514707	0.342999351329757	7179.30249075834	5096.34212951693	5977.45599727503	4843.68582716145	5226.19903088836	4410.58001308267	lncRNA:mimi
FBgn0051759	131.398850385623	-0.75228229903741	0.374974333829888	-2.00622344295888	0.0448324137694548	0.342999351329757	179.642007838046	117.468878871844	197.510706384297	113.919440185853	78.8824367273565	100.969632306343	CG31759
FBgn0052057	1201.14162195954	-0.409138371771915	0.203604797603633	-2.00947313907801	0.0444869805387114	0.342999351329757	1677.36738679548	1120.47238308528	1313.39606783467	1006.28838830837	944.68845912039	1144.63704661303	dpr10
FBgn0086445	192.126515917607	0.62782396859599	0.312405209996337	2.00964628151801	0.0444686391874065	0.342999351329757	130.745366651359	172.689292016728	149.386270310966	238.386976685211	281.31567796744	180.235511873939	l(2)37Cd
FBgn0259108	41242.6861000814	-0.499731300551178	0.249023494523026	-2.00676366504434	0.044774833450908	0.342999351329757	62700.3755877808	32949.5185197964	49295.4640177824	36529.1123432988	26092.979522284	39888.6666095459	futsch
FBgn0261085	1052.22531934945	-0.4624929101623	0.230201520491813	-2.00907843342741	0.0445288164199101	0.342999351329757	1495.59943803627	1065.2519699404	1097.83869792287	778.449507936661	1098.65176935933	777.560532901182	Syt12
FBgn0264495	5993.11495509131	-0.433623134033702	0.215937623816355	-2.00809440416218	0.0446332608025932	0.342999351329757	8748.24689057465	5193.73085815427	6719.37438673889	5189.66338624441	4298.61760623896	5809.05660259669	gpp
FBgn0264794	1887.05839097783	-0.525463414070037	0.261878340199012	-2.0065172769566	0.0448010873246789	0.342999351329757	2923.16876659542	1569.26374082643	2188.65924891838	1514.7066306193	1233.60726351938	1892.94469538807	lncRNA:CR44024
FBgn0267617	53.0899692364975	-1.13389282739136	0.564998493256227	-2.00689531197942	0.0447608111363686	0.342999351329757	55.2744639501679	95.3807136138906	68.1762844372194	29.5346696778137	48.4699310011468	21.7037527387466	asRNA:CR45955
FBgn0023416	4384.9434133976	-0.369587029545135	0.18441925081599	-2.00405883827118	0.0450637579988003	0.343831801268215	6121.64688248109	4235.90769196847	4473.56736998343	3532.55745539279	3660.9053767925	4285.07570376731	Ac3
FBgn0032200	3180.66263969599	0.356426356940755	0.177860473206195	2.00396608934886	0.0450736930770604	0.343831801268215	2598.96277611847	3062.22291076175	2708.00212154308	3459.77559082961	4293.86565221924	2961.14678670377	CG5676
FBgn0033438	2866.8496637605	-0.416583943687049	0.207804973859725	-2.0046870676361	0.0449965119300005	0.343831801268215	4197.67034883102	2768.04870982628	2868.41690845419	2235.14160883169	2300.89613634856	2830.92427027129	Mmp2
FBgn0037818	404.48703344415	0.454223244619925	0.226641946133704	2.00414465357601	0.0450545672803311	0.343831801268215	312.513315410565	350.398621592082	360.933270549985	491.541288209328	528.417286992894	383.118417910048	CG6465
FBgn0262511	8907.83688913214	-0.2440759044304	0.121832412976591	-2.00337413063711	0.0451371460231856	0.344063032314767	10638.2083694862	8723.82126937995	9616.86647532071	8213.80259932626	8252.24335064623	8002.07927063352	NA
FBgn0038928	206.353828903212	-0.608712532716669	0.304344351718478	-2.00007829709859	0.0454918098862525	0.346512083814434	239.168353630534	300.198246005824	208.539222984436	137.125252075564	156.814482650769	196.277416072143	Fadd
FBgn0029121	114.804912033003	0.942717249100889	0.471544080379797	1.99921341042304	0.0455852681965799	0.346672597415731	51.0225821078473	121.484908918745	63.1633223462474	137.125252075564	120.699632100895	195.333774648719	Sras
FBgn0035082	717.01694769884	0.481394657962289	0.240822975370912	1.9989565248949	0.0456130579917057	0.346672597415731	505.973939236152	622.484657269602	666.723958099278	945.109429690039	941.837286708558	619.972415189413	CG2811
FBgn0039754	2191.34127651893	-0.39622782346536	0.198157561343146	-1.99955944542141	0.0455478567940086	0.346672597415731	2185.46726695279	2586.32335020402	2698.97878977933	2107.50964343828	2122.22266520707	1447.54594353205	CG9747
FBgn0024361	23.9386158266355	-2.26775035612664	1.13471048085032	-1.99852772526367	0.0456594772015472	0.346771537897925	46.7707002655267	51.2043830979834	21.0544407820825	0	9.50390803944055	15.0982627747802	Tsp2A
FBgn0027518	503.652207025688	-0.398266750995895	0.199458119102563	-1.99674374143226	0.0458530278122597	0.347580690525485	621.837719439389	574.292296706794	522.350649879284	390.279563599681	490.401654835132	422.751357693846	Wdr24
FBgn0036735	1480.00696866811	-0.336261818481541	0.168415513983763	-1.99662020753005	0.0458664559834247	0.347580690525485	1768.78284640537	1772.07325819492	1414.6579020723	1182.4415967439	1309.63852783491	1432.44768075727	Edc3
FBgn0039137	1150.2614032383	-0.308375787459145	0.154404186089535	-1.99719836145068	0.0458036389998742	0.347580690525485	1337.21683940983	1325.28991547722	1155.98905817815	964.096003054348	1000.76151655309	1118.21508675716	Epp
FBgn0033196	4414.70790961199	0.21356838761548	0.107022826816555	1.99554052129039	0.0459839592508173	0.348038961873511	4281.64501521685	3937.71746098609	4046.46299983261	4728.71157734425	4613.19696234444	4880.51344194771	HisT
FBgn0052194	83.617532230798	0.845076117125348	0.423501823342756	1.99544859206284	0.0459939756974049	0.348038961873511	48.896641186687	55.220413144884	75.1944313645802	125.522346130708	83.6343907470768	113.236970810852	lncRNA:CR32194
FBgn0031854	59.6474183207402	1.11587261523445	0.559418530734491	1.99470084369454	0.046075517325759	0.348402054534617	27.6372319750839	27.1082028165794	58.1503602552754	108.6453920291	64.6265746681957	71.7167481802061	TTLL3A
FBgn0038268	452.375310639207	-0.669880214164114	0.335911683215524	-1.99421528823191	0.0461285321038993	0.348549068633685	792.975963592793	506.019785909483	367.951417477346	280.57936193923	334.537562988307	432.187771928084	CG3631
FBgn0002985	126.260043888839	-0.735657807246426	0.369022693978937	-1.99352998948194	0.0462034430131	0.348861196626912	195.586564746748	152.609141782225	125.3240522743	73.8366741945343	100.74142521807	109.462405117157	odd
FBgn0035264	116.734431000508	-1.10161227040229	0.552730415632561	-1.9930371827676	0.0462573756599267	0.349014588736453	238.105383169954	91.36468356699	148.383677892772	62.2337682496789	118.798850493007	41.5202226306456	Oseg4
FBgn0035710	2119.00541376388	-0.249243879636939	0.125127328775238	-1.99192200518119	0.046379616142919	0.34968277036731	2215.23043984904	2381.50581781209	2307.96774668352	1939.79491205355	1812.39526312131	2057.13830306381	SP1173
FBgn0024728	3160.26545823338	-0.359791797612561	0.180719843560004	-1.99088152426991	0.0464939138587704	0.350247197567591	4333.73056778528	2990.93837742926	3332.61719807819	2638.07888800757	2609.77314763037	3056.45457046957	Slip1
FBgn0266282	902.177642152119	-0.365165096580789	0.183442284252134	-1.99062663261914	0.0465219500525629	0.350247197567591	1189.46394538919	912.642828158174	945.444650357322	753.13407678425	754.610298331579	857.770053892201	SMC6
FBgn0003896	895.419213767162	-0.503964847400109	0.253523377200183	-1.98784369696281	0.0468289792879021	0.35027266784366	1389.30239197826	851.398369942939	910.353915720518	663.475258119458	669.075125976614	888.910220865186	tup
FBgn0013679	34941.714523202	0.475085556493693	0.238832654006338	1.98919849745959	0.0466792977009985	0.35027266784366	35599.9436952899	21478.7326983364	30641.2294848573	41864.3394586696	50220.5508620117	29845.4909400468	ND1
FBgn0025391	837.235853528835	-0.620408179005271	0.311914364584305	-1.98903368824357	0.0466974846777277	0.35027266784366	1373.35783506956	951.799121115456	718.858763845387	450.403712586659	706.140367330433	822.855321225522	Scgdelta
FBgn0026268	1921.05407915158	0.474704366499169	0.238662494794468	1.98901954371999	0.04669904582773	0.35027266784366	1307.45366651359	1929.70243753577	1586.10120558355	2316.36195044568	2750.43098661409	1636.27422821681	Antdh
FBgn0032763	461.82205493827	-0.353460679506938	0.177809182233033	-1.98786516572412	0.0468266042225744	0.35027266784366	502.785027854412	530.115966190887	521.348057461089	413.485375489392	421.023126147216	382.174776486624	CG17568
FBgn0034498	609.919571926363	-0.464609150744051	0.233720037963943	-1.98788753754921	0.0468241293601419	0.35027266784366	841.87260477948	546.180086378489	733.897650118303	528.459625306595	448.584459461594	560.523005513716	CG16868
FBgn0034803	775.276570866996	0.493066210132341	0.247905878969672	1.98892503954157	0.0467094775075194	0.35027266784366	585.696723779664	760.033686375949	586.516564643726	796.38127166962	1180.38537849852	742.645800234502	CG9849
FBgn0039270	220.849988785109	0.831228650380064	0.417997019178286	1.98859946899651	0.0467454300633205	0.35027266784366	165.823391850504	206.825547415384	104.269611492218	177.208018066882	404.866482480167	266.106881405501	PQBP1
FBgn0265974	2012.20342205528	-0.406404206472081	0.204427401267913	-1.98801238949111	0.0468103197506344	0.35027266784366	2898.72044600207	1796.16943847632	2186.65406408199	1705.62717389374	1628.01944715617	1858.02996272139	ttv
FBgn0003388	223.180509405102	0.500346723588894	0.251990598027252	1.98557695210035	0.0470803177339566	0.350647697964156	193.460623825588	185.741389669155	175.45367318402	251.044692261417	297.472321634489	235.910355855941	shd
FBgn0028406	812.972876869165	-0.374294493423769	0.188372447975008	-1.98699171480443	0.0469233149932307	0.350647697964156	883.328452742106	976.899308908585	893.309844611213	688.79068927187	829.69117184316	605.817793838056	Drep4
FBgn0028542	510.248956161142	0.522367552301507	0.26305878990868	1.98574452685214	0.0470616981505956	0.350647697964156	363.535897518412	490.959673233605	402.039559695955	582.25491650547	761.263033959188	461.440656054221	NimB4
FBgn0034363	65.5233949026682	0.978875713922799	0.49272352907311	1.98666322220134	0.0469597300117505	0.350647697964156	31.8891138174045	51.2043830979834	49.1270284915257	105.480963135049	95.9894711983495	59.4494096756971	CG5327
FBgn0259111	4741.27511820893	-0.324013375986465	0.163141438367912	-1.98608875358668	0.0470234698244395	0.350647697964156	6309.79265400378	4604.3784487716	4900.67174013424	3997.72850281836	4093.33319258704	4541.74617093858	Ndae1
FBgn0261269	99.1452886811825	-0.92587443298149	0.466303009490638	-1.98556392332287	0.0470817656484332	0.350647697964156	150.941805402382	83.3326234731886	155.401824820132	79.1107223512867	81.7336091391887	44.3511469009169	conv
FBgn0028530	459.495396366508	-0.463368545987667	0.233414566421166	-1.9851740750043	0.0471251076150382	0.350718901261166	494.281264169771	589.352409382671	514.329910533729	373.402609498073	468.542666344419	317.063518270385	mTTF
FBgn0002891	517.440426986803	-0.379739568531023	0.191440388038867	-1.98359171970508	0.0473013730344572	0.351526739329803	659.041685559694	527.103943655711	569.472493534421	441.965235535855	429.576643382713	477.482560252425	PolZ1
FBgn0266819	172.318833696688	-0.643768764705611	0.32452402820774	-1.98373220085112	0.0472857018357359	0.351526739329803	184.956860140946	257.025923001642	188.487374620548	122.357917236657	115.947678081175	165.137249099159	asRNA:CR45281
FBgn0028400	11347.1492922907	-0.301998906031312	0.152335093539379	-1.98246444082331	0.0474272834362948	0.352210340941068	14762.5337565371	10921.5937125463	11907.7901508949	9633.57636312402	9979.10344141257	10878.2983292292	Syt4
FBgn0264618	16.4370068309556	-2.34943888730075	1.18544835182163	-1.98189898673398	0.0474905473839408	0.352428065003626	40.3928775020458	22.0881652579536	20.0518483638881	0	6.65273562760838	9.43641423423764	lncRNA:CR43958
FBgn0030679	4089.31822391711	0.3432423710699	0.173227448467753	1.98145486818618	0.0475402858438634	0.352436527931361	3279.26387088977	3829.28464971978	3706.58417006471	4834.19254047929	5226.19903088836	3660.38508146078	CG8206
FBgn0035010	839.457581064757	-0.368517156166739	0.185999282075956	-1.98128268052265	0.0475595815480482	0.352436527931361	1112.93007222742	845.374324872588	880.276143174686	699.338785585375	709.941930546209	788.884229982267	CG13579
FBgn0020258	101.748916011184	-0.969455751240216	0.48940222498393	-1.98089771919621	0.0476027449238747	0.35250477731788	82.9116959252518	167.669254458102	153.396639983744	85.4395801393897	40.8668045695944	80.2095209910199	ppk
FBgn0010352	26918.5796834519	-0.242199280540129	0.122374465060516	-1.97916518303356	0.0477974115221572	0.352550208313474	32245.2089216989	25991.7464635411	29281.7141657857	25063.331650519	24418.3909257346	24511.0859734323	Ogdh
FBgn0020278	1580.26375874067	-0.360188396885385	0.182049182666857	-1.97852246084794	0.0478697972993811	0.352550208313474	1623.15589330589	2069.25948166556	1637.23341891146	1283.70332135355	1266.87094165742	1601.35949555013	loco
FBgn0021795	2171.19471332954	0.372384927654018	0.188196159424351	1.9787063072544	0.0478490824278745	0.352550208313474	1727.32699844275	2079.29955678282	1870.83745235076	2431.33620026288	2938.60836579502	1979.75970634306	Tapdelta
FBgn0029504	2910.20851645498	-0.406384951920915	0.20529612873166	-1.97950616230127	0.0477590465259839	0.352550208313474	4041.41369112574	2551.18308729364	3359.68719336944	2644.40774579568	2138.37930887412	2726.18007227125	CHES-1-like
FBgn0029925	1211.02632920866	0.289744824513598	0.146346772363018	1.97985114283816	0.0477202576742558	0.352550208313474	1105.48927900336	1131.51646571426	1032.67019074023	1255.22346130708	1458.84988405412	1282.4086944329	CG3040
FBgn0032202	1874.80556298486	0.42991720403607	0.217194866757159	1.97940775698328	0.0477701158598275	0.352550208313474	1199.03067953441	2072.27150420074	1520.93269840091	2242.52527625114	2093.71094108875	2120.3622784332	REPTOR-BP
FBgn0033810	496.943865999022	0.556471270278589	0.281125513595927	1.97944065325364	0.0477664152121805	0.352550208313474	315.702226792305	423.691169948019	467.208066878592	651.872352174603	700.438022506768	422.751357693846	CG4646
FBgn0261999	3270.42617963823	-0.383692375345274	0.193938089112414	-1.97842712125967	0.0478805426432285	0.352550208313474	4601.59912385148	3025.07463282792	3482.00346838916	2701.3674658886	2612.62432004221	3199.88806682998	Ca-Ma2d
FBgn0037207	625.364257082514	0.447128673811884	0.226091703072957	1.97764299943197	0.0479689947972012	0.35295117220733	491.09235278803	624.492672293052	472.221028969564	612.844395814634	690.934114467328	860.600978162473	Mes2
FBgn0036875	1453.4855223427	0.27156739926202	0.137372131950753	1.97687402390592	0.0480558717039108	0.353339985856942	1233.04573427298	1388.5423887159	1329.43754652578	1634.95492859326	1483.56004495667	1651.37249099159	CG9449
FBgn0033691	980.288822051535	0.477895076851161	0.241857303211531	1.97593816893422	0.0481617805460326	0.35361782576302	713.253179049282	964.851218767883	780.016901355245	1084.3443010283	1458.84988405412	880.417448054372	CG8860
FBgn0039431	1353.82296033552	-0.516906442261328	0.261581647354614	-1.97608069025035	0.0481456390460814	0.35361782576302	2146.13735991133	1128.50444317908	1506.89640454619	1137.08478259583	925.680643041509	1278.6341287392	plum
FBgn0034627	130.895681939086	0.72503211891274	0.367079052957753	1.97513890555935	0.0482523867774943	0.354032706377347	129.682396190778	84.3366309849138	82.212578291941	133.960823181512	185.326206769091	169.855456216278	eEFSec
FBgn0030871	188.795715813143	0.598988465537654	0.303405624194133	1.97421675069014	0.0483571021224206	0.354538814377503	181.767948759206	146.585096711874	122.316275019717	196.194591431191	256.605517064895	229.304865891975	CG8142
FBgn0034940	441.638658210135	-0.492117046128285	0.249308213769115	-1.97393033582133	0.0483896648018611	0.354538814377503	512.351761999633	590.356416894397	446.153626096509	324.881366455951	457.13797669709	318.950801117232	CG16787
FBgn0266362	36.1522733478625	-1.08075510247137	0.547818008954634	-1.97283602365265	0.0485142474695615	0.355200928934406	49.9596116472671	49.1963680745331	48.1244360733313	23.2058118897108	26.6109425104335	19.816469891899	lncRNA:CR45010
FBgn0000459	715.554013384986	0.446231441405244	0.226500418669017	1.97011309748314	0.0488254101757241	0.35572309364517	726.008824576244	530.115966190887	561.451754188865	753.13407678425	996.009562533369	726.603896036298	disco
FBgn0001990	321.546579863108	0.506783561872093	0.257233029702189	1.97013409381688	0.048823004422621	0.35572309364517	234.916471788214	256.021915489917	305.790687549293	421.923852540196	407.717654891999	302.908896919028	wek
FBgn0001991	14788.5826348198	-0.474824961068979	0.241007243946294	-1.97016883515248	0.0488190239902216	0.35572309364517	22994.1770032698	12510.9376036073	16096.6212741111	11924.6228824173	10165.3800389856	15039.757006528	Ca-alpha1D
FBgn0036052	690.35686743379	-0.311891192876298	0.158264511497558	-1.97069570382562	0.0487586922500172	0.35572309364517	779.157347605251	768.065746469751	746.93135155483	603.35110913248	660.521608741118	584.11404109931	CG10809
FBgn0039907	4002.41725356953	-0.357507353307766	0.18138683395016	-1.97096639001924	0.0487277203190636	0.35572309364517	5500.87213350228	3758.00011638729	4228.93481994399	3326.86957727944	3299.75687129376	3900.07000301042	lgs
FBgn0264753	2654.12255920552	-0.325510039864495	0.165098989817778	-1.97160527889217	0.0486546841118546	0.35572309364517	3471.66152425478	2504.99874175429	2880.44801747252	2336.40333344133	2231.51760766064	2499.70613064955	Rgk1
FBgn0283437	513.531692734469	0.442452337588132	0.22453306958214	1.97054419828466	0.0487760347364275	0.35572309364517	521.918496144854	417.667124877668	366.948825059151	518.966338624441	622.505976583356	633.183395117346	PPO1
FBgn0035993	763.959110700208	0.43805879333689	0.22242355624097	1.96948021486674	0.0488979723831128	0.355752452194448	777.031406684091	575.296304218519	594.537303989281	800.600510195022	1057.78496478973	778.504174324605	Nf-YA
FBgn0259923	2570.249700647	-0.279981431632981	0.142145827477376	-1.96967745449681	0.0488753484655739	0.355752452194448	3095.3699812094	2760.01664973248	2601.72732521448	2133.87988422204	2525.18836607935	2305.31599742426	Septin4
FBgn0037126	621.730930093182	0.924654833417844	0.469698681543594	1.96861279316158	0.0489975723591901	0.355978163914004	278.498260672	712.845333324867	295.764763367349	614.954015077335	467.592275540475	1360.73093257707	CG14567
FBgn0052831	701.088893095428	0.369158144212935	0.18750540688529	1.96878666244955	0.0489775945295598	0.355978163914004	579.318901016183	607.424544593724	648.677294571779	843.847705080392	861.054068373313	666.210844937177	CG33695
FBgn0028407	525.389096021814	-0.521511237872607	0.264997027989093	-1.9679890066317	0.0490693026186981	0.356049068127021	807.857550040915	513.047838491559	537.3895361522	378.676657654826	402.965700872279	512.397292919104	Drep3
FBgn0036984	2148.11757724365	-0.276499098425693	0.14050240081738	-1.96793148598988	0.0490759214496019	0.356049068127021	2575.57742598571	2349.37757743688	2135.52185075408	1813.21775629149	1967.30896416419	2047.70188882957	CG13248
FBgn0026432	863.31362997385	-0.476664278124024	0.242329415043792	-1.967009568516	0.0491821076672487	0.356570280587553	1310.64257789533	738.949528629721	964.493906303015	743.640790102095	676.678252408167	745.476724504774	Grip163
FBgn0027079	2138.27664120258	-0.364520066008555	0.185461347165149	-1.96547728990645	0.0493590216267848	0.357603183900405	2669.11882651676	2352.38959997206	2199.68776551852	1748.87436877911	2272.38441223023	1587.20487419877	ValRS
FBgn0031327	2181.52028964667	-0.318061332630975	0.161876710962493	-1.96483688567573	0.0494331195195275	0.357640868886226	2415.0688864381	2207.81251828364	2639.82583710586	2150.75683832365	2017.67967677323	1657.97798095555	CG5397
FBgn0063494	1786.38492304723	0.399149176890998	0.203126240864144	1.96503009750454	0.0494107541449702	0.357640868886226	1265.99781855096	1757.01314551904	1599.13490702007	2238.30603772574	1629.92022876405	2227.93740070351	GstE6
FBgn0036411	52.7637037053734	-1.18054623066368	0.601206958877658	-1.96362702266045	0.0495733612610171	0.358405735802145	107.360016518595	48.1923605628079	64.1659147644418	29.5346696778137	46.5691493932587	20.7601113153228	Sox21a
FBgn0267519	39.4331599673057	-1.04625020040023	0.533429472920308	-1.9613655666089	0.0498363937500899	0.360056673565367	52.0855525684274	57.2284281683344	50.1296209097201	23.2058118897108	22.8093792946573	31.1401669729842	28SrRNA-Psi:CR45859
FBgn0285892	665.375648999532	-0.550585409621118	0.280818881859964	-1.96064241113131	0.0499207513269414	0.360415327034983	1072.53719472537	637.544769945479	662.7135884265	460.951808900164	491.352045639076	667.154486360601	tea
FBgn0038306	392.505883106617	0.503616069273341	0.257059925898769	1.95913877868177	0.050096536463758	0.361433107412603	282.75014251432	404.615027225241	286.741431603599	393.443992493733	459.989149108922	527.495555693884	Art3
FBgn0034061	733.960279197015	0.456649520437386	0.233179515758478	1.95836036005141	0.0501877426973913	0.361839683808553	554.870580422839	708.829303277966	592.532119152892	812.203416139877	1058.73535559368	676.590900594839	Ufc1
FBgn0053143	3190.7116062821	-0.415963634190777	0.212462271900695	-1.95782352541725	0.0502507239280863	0.362042342693541	4686.63676069789	2981.90230982374	3274.46683782292	2480.91225293635	2524.23797527541	3196.11350113629	CG33143
FBgn0024232	3744.79091978916	-0.391875456212348	0.200273042958727	-1.95670595714225	0.0503820491139009	0.362485401178461	5355.2451804028	3449.76981028766	3946.20375801317	3039.96135755211	2973.77282554095	3703.79258693827	gprs
FBgn0031894	135.800531338774	0.86598696885607	0.442555749168129	1.95678616871177	0.050372613900152	0.362485401178461	64.8411980953892	131.524984035997	92.238502473885	167.714731384728	118.798850493007	239.684921549636	CG4496
FBgn0032350	10813.7803341173	0.404626989224951	0.206878951214043	1.95586349819761	0.0504812362861326	0.362488075565596	8139.16481666222	10790.0687285103	8992.2513987856	11839.1833022779	15601.6154375456	9520.39832092236	CG6287
FBgn0040259	1597.51103206623	-0.270575943998282	0.138303347438133	-1.95639475840827	0.0504186691575658	0.362488075565596	1648.66718435982	1882.51408448468	1709.42007302146	1429.26705047991	1369.51314848338	1545.68465156813	Ugt302C1
FBgn0046999	416.019486305788	0.670455575560121	0.342801440995632	1.95581317748505	0.0504871659861156	0.362488075565596	210.46815119487	366.462741779685	385.998081004845	610.734776551934	338.339126204083	584.11404109931	CG6429
FBgn0032685	721.041408433055	-0.365348054729592	0.186867282014785	-1.95512050472637	0.0505688485937575	0.362741508978334	927.973212086472	772.081776516651	735.902834954692	565.377962403863	670.025516780559	654.887147856092	CG10211
FBgn0265451	37.9361558174682	1.48169507247818	0.757930747856621	1.95492144456247	0.0505923429975561	0.362741508978334	34.0150547385648	11.0440826289768	15.038886272916	43.2471948853701	92.1879079825733	32.083808396408	asRNA:CR44351
FBgn0017561	851.925472493789	-0.375620391373907	0.192227723725631	-1.95403859596253	0.0506966529093457	0.363238544171724	1078.91501748885	938.747023463029	869.247626574547	680.352212221066	866.756413196978	677.534542018263	Ork1
FBgn0052207	131.583213777944	3.97526645858008	2.03505411988464	1.95339594153173	0.0507726967678825	0.363532508858039	0	38.1522854455562	9.02333176374962	480.993191895823	257.555907868839	3.77456569369506	hpRNA:CR32207
FBgn0053303	1757.39381715801	0.296254779543724	0.151732264788119	1.95248373809893	0.0508807997989173	0.36388520608542	1557.25172474992	1579.30381594368	1596.12712976549	1955.61705652381	2174.494159424	1681.56901654115	CG33303
FBgn0267641	22.4513380580885	-1.45755573353535	0.746549915472186	-1.95238885348136	0.0508920554070535	0.36388520608542	44.6447593443664	27.1082028165794	27.0699952912489	8.43847705080392	11.4046896473287	16.041904198204	lncRNA:CR45979
FBgn0022787	3980.71063281292	-0.367273648178679	0.188146182085918	-1.95206537866903	0.0509304430094914	0.363909056658321	5566.77630205825	3793.14037929767	4094.58743590594	3203.45685041144	3307.35999772531	3918.94283147889	Hel89B
FBgn0000057	1581.79839209307	0.329612535940731	0.16956449003891	1.94387713999019	0.051910268551037	0.364188622799495	1593.39272040965	1299.18572017236	1313.39606783467	1668.70883679647	2003.42381471407	1612.68319263121	adp
FBgn0002567	5813.47162327889	0.18733936554	0.0962027682454756	1.94733861568282	0.0514941520345823	0.364188622799495	5377.56756007499	5521.03730697668	5410.99128099519	6200.17101307818	6101.50896132083	6269.55361722749	Rab32
FBgn0003731	3028.56705855006	-0.326406569997214	0.167645412031244	-1.9470056832595	0.0515340533187018	0.364188622799495	3883.03109249929	3154.59160184047	3071.94316934765	2471.4189662542	3096.37323924973	2494.04428210901	Egfr
FBgn0010215	4679.13366553532	-0.284190476458709	0.146218262605973	-1.94360452240184	0.0519431600582312	0.364188622799495	5959.01240201233	4670.64294454546	4786.37620446008	3981.9063583481	4263.45314649303	4413.41093735294	alpha-Cat
FBgn0010470	1739.80155910912	0.442410739027508	0.227330211163428	1.94611502256275	0.0516409244447402	0.364188622799495	1240.48652749704	1703.8007473976	1480.82900167313	2100.12597601882	2432.05006729284	1481.51703477531	Fkbp14
FBgn0020445	420.828021237652	0.399513361081275	0.20537746498937	1.94526386379321	0.0517432289494371	0.364188622799495	362.472927057832	401.603004690066	324.839943494986	440.910425904505	475.195401972027	519.946424306494	E23
FBgn0026319	345.736238367302	-0.472665711131786	0.243394294461962	-1.94197531284224	0.0521400889810205	0.364188622799495	425.188184232061	448.791357741148	331.858090422347	253.154311524118	289.869195202937	325.556291081199	Traf4
FBgn0027287	1771.8687611297	-0.277982194769916	0.143155962449461	-1.94181359975176	0.0521596698952753	0.364188622799495	2149.32627129307	1728.90093519073	1948.03706855172	1629.68088043651	1582.40068856685	1592.86672273931	Gmap
FBgn0031560	1104.60020507839	0.482673431370033	0.248137075357466	1.94518868522447	0.0517522731363265	0.364188622799495	717.505060891602	1145.57257087841	901.330583956768	1301.6350850865	1002.66229816098	1558.89563149606	CG16713
FBgn0031736	1406.17415414837	-0.411669705196874	0.212005015496812	-1.94179229313122	0.0521622502507078	0.364188622799495	1909.09494720195	1340.35002815309	1567.05194963785	1190.8800737947	1432.23894154369	997.428984558919	CG11030
FBgn0031808	1604.64107385377	0.374683660156904	0.192340475613566	1.94802294712885	0.0514122174762754	0.364188622799495	1274.5015822356	1525.08741031052	1392.60086887203	1790.01194440178	2176.39494103189	1469.2496962708	Nepl5
FBgn0033826	18.4294029143575	-2.9655605110054	1.52606948476582	-1.94326702722877	0.0519839032422891	0.364188622799495	28.7002024356641	28.1122103283046	41.1062891459705	12.6577155762059	0	0	CG4734
FBgn0033945	621.210130923828	0.444225799221285	0.228125401230055	1.94728774974647	0.0515002465411605	0.364188622799495	476.210766339908	585.336379335771	517.337687788312	699.338785585375	874.35953962853	574.677626865072	CG12868
FBgn0034013	1573.20996522872	-0.359799876265624	0.184759035746004	-1.94740070391066	0.0514867137462833	0.364188622799495	2129.12983254204	1483.92310232979	1692.37600191215	1333.27937402702	1303.93618301124	1496.61529755009	unc-5
FBgn0035393	236.277310355288	0.714215586894617	0.366664198170314	1.9478738051291	0.0514300648449208	0.364188622799495	142.43804171774	147.589104223599	246.637734875823	385.005515442929	214.788321691356	281.205144180282	CG16753
FBgn0036143	124.279454441753	0.718823868681632	0.368456962537909	1.95090320381088	0.0510685614721996	0.364188622799495	86.1006073069923	77.3085784028377	118.30590534694	183.536875854985	155.864091846825	124.560667891937	CG14142
FBgn0036152	1491.30269537933	-0.315776658363924	0.16206091480013	-1.94850595995569	0.0513544523816545	0.364188622799495	1850.63157187004	1482.91909481807	1628.21008714771	1317.45722955676	1458.84988405412	1209.74830482927	Dyro
FBgn0036725	843.077970814217	-0.510536773008348	0.262826892325501	-1.94248301036132	0.0520786547336521	0.364188622799495	1318.08337111939	769.069753981476	885.289105265658	626.556921022191	615.853240955747	843.615432540845	CG18265
FBgn0037623	1611.96161918625	-0.415462505990918	0.213854835673493	-1.9427314078847	0.0520486193047052	0.364188622799495	2318.33857452531	1465.85096711874	1743.50821524007	1336.44380292107	1237.40882673516	1570.21932857714	CG9801
FBgn0040237	1256.40857399755	0.267055372623753	0.137509228514801	1.94209054554479	0.0521261398629696	0.364188622799495	1070.41125380421	1181.71684130052	1169.02275961467	1400.78719043345	1296.33305657969	1420.18034225276	NA
FBgn0043001	134.902062848863	0.892929334003743	0.45919452262191	1.94455571661721	0.0518284734502319	0.364188622799495	134.997248493679	82.3286159614635	66.1710996008306	120.248297973956	251.853563045174	153.813552018074	Chrac-16
FBgn0050263	295.249484925112	0.49866994027166	0.256708103133659	1.94255628935881	0.0520697925659824	0.364188622799495	206.216269352549	263.049968071993	264.684398403322	388.16994433698	287.018022791104	362.358306594725	stum
FBgn0051706	5929.8048927051	0.390233169351725	0.200633048914287	1.94500941626241	0.051773845019286	0.364188622799495	4379.43829759022	5558.18558491051	5460.11830948672	7243.37773848381	7893.94601755932	5043.76340820002	CG31706
FBgn0052075	323.494181923315	-0.518062654723147	0.265813420630461	-1.9489710244667	0.0512988851345755	0.364188622799495	322.080049555786	457.827425346675	362.938455386374	260.537978943571	224.292229730797	313.28895257669	CG32075
FBgn0052085	2092.32207788472	-0.322528339354984	0.165327349602964	-1.95084685098709	0.0510752666786879	0.364188622799495	2739.27487691505	2018.05509856758	2218.73702146421	1774.18979993152	1973.01130898786	1830.6643614421	CG32085
FBgn0052843	1221.64590789695	-0.267240741990636	0.137255370755762	-1.94703304154251	0.0515307735077506	0.364188622799495	1383.98753967536	1338.34201312964	1281.31311045245	1065.35772766399	1183.23655091035	1077.63850554994	Dh31-R
FBgn0083962	5780.13708911704	-0.327564795766498	0.168386449396761	-1.9453156530112	0.0517369993346036	0.364188622799495	7772.44000776207	5504.97318678908	6023.57524851197	4893.26187983492	4900.21498513555	5586.35722666868	CG34126
FBgn0087039	547.535417031587	0.331678191452998	0.170678972317789	1.94328678541281	0.051981517252922	0.364188622799495	480.462648182229	513.047838491559	461.192512369425	584.364535768171	607.299723720251	638.845243657888	Sbp2
FBgn0259935	792.305712071224	-0.319567760403658	0.164235376480019	-1.9457912616198	0.0516798187271074	0.364188622799495	880.139541360366	825.294174638085	933.413541338989	760.517744203703	712.793102958041	641.67616792816	CG42458
FBgn0260995	2261.09964396805	-0.274744638829754	0.141076073666313	-1.94749280788468	0.0514756811707775	0.364188622799495	2259.8751991934	2657.60788353651	2509.48882274059	2115.94812048908	1858.96441251457	2164.71342533411	dpr21
FBgn0261276	6344.83599748936	-0.268760528339632	0.138356164005113	-1.94252659628304	0.0520733834158207	0.364188622799495	7947.83013375779	6230.87061776637	6624.12810701042	5532.47651643332	5780.27686958774	5953.43374038053	Opa1
FBgn0262527	6305.47698558573	-0.269092257960211	0.137963831175926	-1.9504550987503	0.0511219001542694	0.364188622799495	7886.17784704414	6140.50994171111	6649.19291746528	5577.83333058139	5674.78349034995	5904.36438636249	nsl1
FBgn0265190	773.583914072106	-0.303547812084882	0.155744885762877	-1.94900661166516	0.0512946351475907	0.364188622799495	829.116959252518	860.434437548466	874.260588665519	719.380168581034	722.297010997481	636.014319387617	PIG-S
FBgn0266674	696.171115169675	-0.432989372689455	0.222834279235971	-1.94310038013021	0.0520040311157075	0.364188622799495	926.910241625892	622.484657269602	850.198370628853	632.885778810294	518.913378953454	625.634263729955	Sec15
FBgn0266405	484.066005709986	-4.65136934576067	2.39592430411927	-1.94136740370456	0.0522137291230041	0.364303048222466	2445.89502979493	342.366561498281	5.01296209097201	0	100.74142521807	10.3800556576614	CG45045
FBgn0005624	511.513618613399	-0.361346671839565	0.186229959232222	-1.94032514064496	0.0523401878888539	0.364940114615232	591.011576082564	564.252221589542	570.475085952615	446.184474061257	497.054390462741	400.103963531676	Psc
FBgn0034728	1210.94084260358	-0.412703551137673	0.21274468065724	-1.93990068218248	0.0523917611716995	0.36505453992254	1655.0450071233	1186.73687885914	1307.3805133255	977.808528261904	1249.76390718643	888.910220865186	rad50
FBgn0032670	158.986188663091	-0.684423024952682	0.352916516664336	-1.9393340709062	0.0524606727624426	0.365289540321716	159.445569087023	203.813524880208	224.580701675546	142.399300232316	137.806666571888	85.8713695315625	CG5783
FBgn0040251	146.589133318123	-0.89334099505662	0.460722678165205	-1.93899939680479	0.0525014116081031	0.365328187208664	137.12318941484	167.669254458102	266.689583239711	149.78296765177	95.9894711983495	62.2803339459684	Ugt302K1
FBgn0031256	790.267968880151	0.517437758884807	0.267083026927852	1.93736668644461	0.0527005358403633	0.365986403734863	527.233348447755	762.0417013994	660.708403590111	953.547906740843	1176.58381528274	661.492637820059	shv
FBgn0052636	57.929509486207	1.03770317373142	0.535619559849397	1.93738849646043	0.0526978717518253	0.365986403734863	24.4483205933435	52.2083906097085	37.0959194731929	90.7136282961421	87.435953962853	55.6748439820021	lncRNA:CR32636
FBgn0086372	8912.31605426641	-0.350061955469543	0.180690505770399	-1.9373566639653	0.0527017601217126	0.365986403734863	12369.7872497712	8632.45658581296	8963.17621865796	7140.00639461147	7583.16822466961	8785.30165207524	lap
FBgn0000181	19859.6551655194	0.386140985961398	0.199362427456301	1.9368794355498	0.0527600827841497	0.36610151160173	14589.2695714626	18963.6938814649	18099.8009256636	22960.0412456061	27447.2864179043	17097.8389510152	bic
FBgn0024184	149.867553411473	-0.778701468453327	0.402148624666523	-1.93635243462303	0.0528245508724468	0.36610151160173	126.493484809038	203.813524880208	237.614403112073	129.74158465611	76.9816551194684	124.560667891937	unc-4
FBgn0041712	1352.25334448501	-0.523885695948161	0.270552443341552	-1.93635544176843	0.0528241828213065	0.36610151160173	1165.01562479585	1830.30569387497	1789.62746647701	1365.97847259888	771.717332802572	1190.87547636079	yellow-d
FBgn0266805	183.298304047079	-0.729401850533155	0.37674394502148	-1.93606787891858	0.0528593879686951	0.36610151160173	172.201214613985	273.090043189245	240.622180366657	145.563729126368	177.723080337538	90.5895766486813	lncRNA:CR45267
FBgn0027339	12380.0929526978	-0.480178468919999	0.24807450186868	-1.93562202202541	0.0529140111777764	0.366235509365116	19390.7071419031	10262.9647848546	13611.1946694072	10158.8715595366	8302.61406325526	12554.2054972298	jim
FBgn0034660	49.1381080125391	1.10504275563247	0.570983146674773	1.93533340181385	0.052949396013084	0.36623626209716	21.259409211603	42.1683154924569	30.0777725458321	71.7270549318333	44.6683677853706	84.9277281081388	Loxl2
FBgn0042205	136.632307473752	0.785870982403776	0.406136800651988	1.93499082363919	0.0529914217552128	0.366282916553009	68.0301094771297	143.573074176698	89.2307252193018	174.043589172831	201.48285043614	143.433496360412	CG18764
FBgn0030925	807.525054716424	0.558641133495152	0.288847770852204	1.93403304393508	0.0531090651933007	0.366851839545474	566.563255489221	871.478520177443	521.348057461089	777.394698305311	835.393516666824	1272.97228019866	Hayan
FBgn0029858	524.622711874651	0.474387551367521	0.245375376499894	1.93331359541582	0.0531975780155656	0.367218919519682	373.102631663633	442.767312670797	501.296209097201	678.242592958365	684.281378839719	468.046146018187	mldr
FBgn0026427	2648.81361847778	-0.458149547164457	0.237190085222007	-1.9315712405754	0.0534124483987889	0.368457168954303	3934.05367460714	2236.92873612367	3026.8265105289	2349.06104901754	1803.84174588582	2542.16999470362	Su(var)2-HP2
FBgn0000071	95.1041151597234	1.17368102174646	0.607773885717583	1.93111459594999	0.0534688823754728	0.36860155167474	27.6372319750839	94.3767061021654	53.1373981643033	166.659921753377	63.6761838642517	165.137249099159	Ama
FBgn0033379	754.125761695542	-0.384892708000797	0.199366831962964	-1.93057543329122	0.0535355783600138	0.368816439637467	949.232621298075	761.037693887675	852.203555465242	651.872352174603	753.659907527635	556.748439820021	Mys45A
FBgn0032456	10074.0501242549	-0.432947699361322	0.224323612224068	-1.93001394311031	0.0536051101583735	0.368962510183295	15046.346869512	8729.8453144503	10947.3066142647	8240.17284011003	7261.93613293652	10218.6929742559	MRP
FBgn0036834	715.196062959054	-0.390287950018647	0.202352516398775	-1.92875263903074	0.0537615779734555	0.368962510183295	672.860301547236	936.739008439578	824.130967755799	672.968544801612	560.730574326992	623.746980883108	CG6836
FBgn0040717	161.701198964453	-1.1479307930645	0.595161259086214	-1.92877270746248	0.053759085454213	0.368962510183295	93.5414005310533	325.298433798953	249.645512130406	102.316534240997	41.8171953735384	157.588117711769	Nplp4
FBgn0052115	65.8428974902946	-1.48644234134218	0.770816912662072	-1.92839871171047	0.0538055519569937	0.368962510183295	165.823391850504	94.3767061021654	31.0803649640265	13.7125252075564	58.9242298445314	31.1401669729842	CG32115
FBgn0086655	2412.67504558257	-0.500853695603162	0.259707061373386	-1.92853322106276	0.0537888361986467	0.368962510183295	3837.32336269435	2039.13925631381	2605.73769488725	1920.80833868924	1634.67218278377	2438.36943812701	jing
FBgn0263413	787.266009885532	-0.565352504360543	0.29297042193227	-1.9297255355397	0.0536408542400119	0.368962510183295	1175.64532940165	618.468627222701	1024.64945139468	680.352212221066	479.947355991748	744.53308308135	lncRNA:CR43459
FBgn0267758	9.21445833825721	3.24722041229521	1.68382924668305	1.92847369689763	0.05379623285622	0.368962510183295	5.31485230290076	0	0	16.8769541016078	9.50390803944055	23.5910355855941	asRNA:CR46089
FBgn0030895	4550.57964179507	-0.299895142497747	0.155599171734436	-1.92735693355478	0.053935162822338	0.369119881622619	4310.34521765252	5690.71457645823	5064.09430429993	4321.55505964296	3666.60772161616	4250.16097110063	CG7135
FBgn0031632	3129.02032745817	-0.453282640503969	0.2351631304491	-1.92752426640315	0.0539143268704645	0.369119881622619	4568.64703957349	2887.52560372157	3393.77533558805	2492.51515888121	3330.16937701997	2101.48944996472	CG15628
FBgn0052528	1792.44688251262	0.26922361058258	0.139649248574961	1.92785577673957	0.0538730677066962	0.369119881622619	1495.59943803627	1722.87689012038	1658.28785969354	2027.34411145564	1800.04018267004	2050.53281309984	parvin
FBgn0030304	3539.82132363069	0.34321901248269	0.178114510486376	1.92695705445595	0.0539849821928329	0.369217447382076	3660.87026623804	2789.13286757251	2912.53097485474	3759.34152613315	4629.35360601149	3487.69870097423	Cyp4g15
FBgn0086708	7971.1584268029	0.320648734655996	0.166475359443281	1.92610327275035	0.0540914800688167	0.369702268646778	8348.56999739651	5851.35577833426	7067.27395585234	8855.12685518736	8108.73433925067	9595.88963479626	stv
FBgn0020767	5315.02899341412	-0.280575376077762	0.145754404826465	-1.92498728537099	0.054230948923313	0.370411652448576	6755.17727698686	5096.34212951693	5639.58235234352	4674.91628614537	4773.81300821099	4950.34290728107	Spred
FBgn0038590	485.718176039512	-0.382534474950875	0.198801247461226	-1.92420560653416	0.0543288166596524	0.370644282830708	547.429787198778	511.039823468109	590.526934316503	462.006618531515	436.229379010321	367.076513711844	CG12320
FBgn0053100	3838.64784136534	-0.410759124875233	0.213476178629282	-1.92414501473978	0.0543364090221862	0.370644282830708	5575.2800657429	3381.49729949035	4187.82853079802	3243.53961640276	2861.62671067555	3782.11482508245	eIF4EHP
FBgn0015399	2692.76936215332	-0.434251490840868	0.225812792336172	-1.92305974496958	0.0544725470924372	0.371328945445622	4023.34319329587	2427.69016335145	2834.32876623558	2096.96154712477	2050.94335491127	2723.34914800098	kek1
FBgn0003149	10386.0343070033	-0.225376922787188	0.117243836514332	-1.92229228834249	0.0545689898018264	0.371742291419004	12142.3115712071	10151.5199510531	11293.2009985418	9759.09870925473	9574.23695893241	9395.83765303042	Prm
FBgn0016715	776.70838143876	0.555408975209123	0.289201433960428	1.92049177489597	0.0547958111040604	0.372798237799709	604.830192070106	768.065746469751	514.329910533729	671.913735170262	1275.42445889292	825.686245495793	Reg-2
FBgn0263998	2559.19589591135	-0.442331908204719	0.230319115593541	-1.92051757000201	0.0547925559997079	0.372798237799709	3907.47941309264	2573.2712525516	2365.1155145206	1894.43809790548	2058.54648134282	2556.32461605498	Ack-like
FBgn0013305	18768.2543422324	0.182430976334506	0.0950289681763238	1.91974068366195	0.0548906626192944	0.37319899103701	17247.7586933735	17525.9551246745	17975.4794658074	20712.2419211982	19824.201779469	19323.8890688718	Nmda1
FBgn0005633	13.5457951157476	2.99580069078955	1.56287543277899	1.91685186673044	0.0552567534999979	0.373732617277235	0	0	9.02333176374962	30.5894793091642	19.9582068828251	21.7037527387466	fln
FBgn0010741	1530.89679622137	0.326795296994727	0.170482706913985	1.9168823800974	0.0552528760267706	0.373732617277235	1234.10870473356	1492.95916993532	1347.48421005328	1724.61374725805	1920.73981477093	1465.47513057711	Pfdn2
FBgn0013676	185822.470409206	0.32697223994488	0.170475222697205	1.91800447461883	0.0551104437742932	0.373732617277235	168818.842608419	154476.595754034	171268.852430477	208894.499392651	247847.66580655	163628.366463104	COX3
FBgn0034137	447.431209399153	-0.501280845405423	0.261412552097217	-1.91758521686824	0.0551636260947624	0.373732617277235	445.384622983084	643.56881501583	484.252137987897	343.86793982026	312.678574497594	454.835166090254	CG4945
FBgn0039808	3398.74018223551	-0.258215517416909	0.134728238596897	-1.91656567402683	0.0552931323577185	0.373732617277235	4150.89964856549	3430.69366756489	3525.11494237152	2954.52177741272	3234.17990582162	3097.03115167679	CG12071
FBgn0039927	6538.29709491545	-0.362691001123599	0.189224859279644	-1.91671962396653	0.055273560814968	0.373732617277235	9150.04972467395	6025.04907786271	6892.82287508652	5485.01008302255	5214.79434124103	6462.05646760594	CG11155
FBgn0052581	2631.27745789725	0.206513620439794	0.107664381841461	1.9181238670361	0.0550953068169573	0.373732617277235	2443.76908887377	2488.93462156668	2397.19847190282	2778.36856897719	2869.2298371071	2810.16415895597	sordd2
FBgn0052815	2844.65271224895	-0.224397871283517	0.117055552909189	-1.91702030110099	0.0552353526025658	0.373732617277235	3239.9339638483	2884.5135811864	3071.94316934765	2654.95584210918	2674.39972229857	2542.16999470362	CG32815
FBgn0085405	2038.41773750708	0.344421135862649	0.179697787662597	1.91666876004805	0.0552800264687679	0.373732617277235	1675.24144587432	2109.41978213457	1604.14786911104	2118.05773975178	2093.71094108875	2629.92864708203	CG34376
FBgn0034946	1278.86125984901	0.367874480658602	0.191987268627034	1.91613997787143	0.055347280866387	0.373855217927671	1091.67066301582	1284.12560749649	974.519830484959	1228.85322052332	1433.18933234763	1660.80890522582	CG3065
FBgn0037442	4455.1024833104	0.218595434448579	0.114110626118072	1.91564486047421	0.0554103153347889	0.374037642266436	4441.09058430387	3941.733491033	3972.27116088622	4667.53261872592	4888.81029548822	4819.17674942516	gzl
FBgn0038526	60.6132208454886	1.03488554837915	0.540468105149364	1.9147948574933	0.0555186705684371	0.374282362234749	53.1485230290076	42.1683154924569	24.0622180366657	63.2885778810294	109.294942453566	71.7167481802061	CG14327
FBgn0052055	94.8512235264735	-0.939536288041355	0.490662371244665	-1.91483256736813	0.0555138597132456	0.374282362234749	175.390125995725	70.2805258207615	128.331829528884	83.3299608766887	59.8746206484754	51.900278288307	CG32055
FBgn0033502	796.931518989035	0.400008308239718	0.208968875390666	1.91420041617157	0.0555945526134445	0.374550710728605	559.12246226516	809.230054450482	692.791360972332	984.137386050007	798.328275313006	937.979574883221	CG12910
FBgn0011205	2716.95899026839	-0.247153578619358	0.129156209365027	-1.91360198502607	0.05567103123596	0.374822727815653	3008.20640344183	3132.50343658251	2706.99952912489	2330.07447565323	2524.23797527541	2599.73212153247	fbl
FBgn0032938	2830.65300669484	-0.398475431326903	0.208277228193132	-1.91319730334323	0.0557227986229451	0.374928123981475	4095.62518461532	2619.45559809095	2942.60874740057	2264.6762785095	2239.12073409219	2822.43149746048	CG8671
FBgn0040071	2251.43442146377	-0.317629988326333	0.166062496690698	-1.9127135545718	0.0557847329846055	0.375101747309698	2962.49867363688	2175.68427790843	2357.09477517504	1878.61595343522	2080.40546983354	2054.30737879353	tara
FBgn0264894	5388.61919351601	-0.285282780602712	0.149191733260239	-1.91218892875979	0.0558519656399015	0.375310749044309	6656.32102415291	5002.96943092649	6099.77227229475	5072.5795171645	4578.98289340246	4921.09002315493	CG44085
FBgn0037279	890.910535221902	0.32392506357832	0.169453317051411	1.91158880342274	0.0559289565756638	0.375585011105137	902.461921032549	732.92548355937	738.910612209275	930.342094851132	1024.52128665169	1016.30181302739	Gmppb
FBgn0033453	342.988967399673	0.826703714739699	0.432880330654312	1.90977426368648	0.056162284339163	0.376515648672001	148.815864481221	379.514839432112	213.552185075408	408.21132733264	273.712551535888	634.127036540769	Sting
FBgn0033875	2663.99976901933	0.302072538807597	0.158208676746176	1.90932978532038	0.0562195622807242	0.376515648672001	2372.5500680149	2660.61990607169	2125.49592657213	2607.48940869841	2950.01305544235	3267.83024931649	CG6357
FBgn0035444	1043.03306353219	0.358187061425298	0.187672956478153	1.90857046293185	0.0563175252814933	0.376515648672001	848.250427542961	965.855226279608	928.400579248017	1185.60602563795	1361.91002205183	968.176100432782	CG12012
FBgn0037923	120.859961506044	-0.774016474340274	0.405554140500561	-1.90854043158069	0.0563214026572547	0.376515648672001	107.360016518595	180.72135211053	169.438118674854	90.7136282961421	65.5769654721398	111.349687964004	CG6813
FBgn0040609	571.414449830154	-0.660272909708285	0.345825659004743	-1.90926523962535	0.0562278840390964	0.376515648672001	477.273736800488	835.334249755337	787.035048282606	482.048001527174	580.688781209817	266.106881405501	CG3348
FBgn0260795	14037.8259468879	-0.29559508602982	0.154783949237277	-1.90972699357015	0.0561683735179207	0.376515648672001	18256.5176604641	14278.9948317553	13877.8842526469	11401.4373052674	12965.2313474048	13446.8902837886	NaPi-III
FBgn0260997	14.0471047084931	-2.41257508410962	1.26372745181471	-1.90909446546023	0.0562499065864388	0.376515648672001	13.818615987542	41.1643079807317	16.0414786911104	0	6.65273562760838	6.60548996396635	CG42598
FBgn0034500	1207.75325051795	0.25741193666244	0.134926863782025	1.9077886304264	0.0564185408505094	0.376922323751602	1050.21481505319	1121.47639059701	1128.9190628869	1371.25252075564	1252.61507959826	1322.04163421669	CG11200
FBgn0032613	938.034527407287	0.351312528269417	0.184255942168417	1.90665508061772	0.056565267392654	0.377659553743109	765.338731617709	825.294174638085	882.281328011074	1119.15301886287	1162.32795322358	873.811958090405	Nepl9
FBgn0283510	2294.47578671355	0.245035657143658	0.128539357749428	1.90630839794085	0.05661020532404	0.377716678453846	1971.81020437618	2298.1731943389	2030.24964684367	2413.40443652992	2527.08914768724	2526.12809050542	Pal1
FBgn0037646	359.428267538505	0.463320007511757	0.243106670244125	1.90583009115503	0.0566722534946011	0.377723922333052	277.43529021142	329.314463845854	299.775133040126	420.869042908845	491.352045639076	337.823629585708	CAHbeta
FBgn0259936	154.258645499821	0.784977486912408	0.411901851092093	1.90573915808138	0.0566840561543917	0.377723922333052	121.178632506137	70.2805258207615	148.383677892772	238.386976685211	141.608229787664	205.713830306381	Uhg3
FBgn0010380	5075.36615348641	-0.266788260438912	0.140114392106153	-1.90407463807708	0.0569004642335808	0.377835779313762	5795.31495108299	5566.21764500431	5268.62315761159	4422.8167842526	5260.41309983034	4138.81128313663	AP-1-2beta
FBgn0031981	1989.58652784622	-0.510718606579127	0.268369995697612	-1.90303914285032	0.0570354378625215	0.377835779313762	3214.42267279438	1686.73261969828	2113.4648175538	1528.41915582686	1357.15806803211	2037.32183317191	Megf8
FBgn0032343	468.110329588162	-0.523011463713599	0.274862057485922	-1.90281433711667	0.0570647757622788	0.377835779313762	713.253179049282	416.663117365943	526.361019552061	382.895896180228	325.033654948867	444.455110432593	Idua
FBgn0033110	48.8755805007965	1.18892424037203	0.624769406176476	1.90298088961833	0.0570430388993473	0.377835779313762	19.1334682904427	45.1803380276324	25.0648104548601	60.1241489869779	44.6683677853706	99.0823494594952	CG9447
FBgn0035025	383.61707508354	0.603822494579541	0.317297273689568	1.90301822501727	0.0570381671801154	0.377835779313762	311.450344949984	214.857607509185	387.000673423039	595.967441713027	365.900459518461	426.525923387541	uri
FBgn0035997	1217.74574818537	0.452058204481029	0.237437623178577	1.90390300588983	0.0569228175718752	0.377835779313762	897.147068729648	1283.12159998476	905.340953629546	1176.1127389558	1275.42445889292	1769.32766891956	phol
FBgn0036787	970.767511962368	0.405282788404075	0.212744857184356	1.90501802848693	0.0567777276352366	0.377835779313762	797.227845435114	944.77106853338	763.975422664135	1007.34319793972	1372.36432089521	938.923216306645	CG4306
FBgn0037396	175.260150192221	0.806449653914039	0.4236015106769	1.90379314895587	0.056937129149254	0.377835779313762	92.4784300704732	170.681276993278	119.308497765134	212.016735901448	315.529746909426	141.546213513565	CtsL3
FBgn0085209	348.75983510226	-0.649821055333761	0.341444030466402	-1.90315541450856	0.0570202689461664	0.377835779313762	295.505788041282	509.031808444658	473.223621387758	332.265033875404	179.623861945426	302.908896919028	CG34180
FBgn0265262	13473.6245665035	-0.221498858472074	0.116261669592347	-1.905175276157	0.0567572908985048	0.377835779313762	15263.1928434704	13987.832653355	14266.8901109063	12296.970682284	13497.4501976135	11529.4109113915	Vha68-1
FBgn0037217	407.963215700941	-0.63881522607343	0.33577828253036	-1.90249119525969	0.0571069688452482	0.377874155864478	364.598867978992	601.400499523373	524.355834715673	344.92274945161	409.618436499888	202.882906036109	CG14636
FBgn0086677	4328.83780175891	-0.437539456063109	0.23005167956743	-1.90191811199041	0.0571818609473311	0.378128713602033	6749.86242468396	3633.50318493337	4557.78513311175	3495.63911829552	3499.33894012201	4036.89800940686	jeb
FBgn0053505	211.836166986353	0.703769655689096	0.370191771136618	1.90109481236787	0.0572895949772958	0.378599984121124	215.783003497771	119.476893895295	148.383677892772	248.935072998716	344.991861831692	193.446491801872	U3-55K
FBgn0000370	7558.94821921393	0.267726666649576	0.14102905664724	1.89837947593486	0.0576461112845717	0.37878602997242	7447.17104682454	6221.83455016084	6909.86694619582	8363.58556697803	9086.68647650911	7324.54472861526	crc
FBgn0020261	1809.3901026782	-0.250967141661437	0.132158418160665	-1.8989871788291	0.0575661617513927	0.37878602997242	1925.03950411065	2107.41176711112	1866.82708267798	1584.32406628844	1617.56514831278	1755.1730475682	pcm
FBgn0030348	430.367687841556	0.361192730294178	0.190173439601907	1.89928063061945	0.0575275881851051	0.37878602997242	367.787779360732	379.514839432112	382.990303750262	486.267240052576	440.981333030041	524.664631423613	CG10352
FBgn0032083	109.545549141931	-0.72042771541954	0.379373832037213	-1.8989915871395	0.0575655821300261	0.37878602997242	175.390125995725	114.456856336669	119.308497765134	74.8914838258848	76.0312643155244	97.1950666126477	CG9541
FBgn0040534	416.789298184445	0.796997965018284	0.419526818839775	1.89975450728615	0.0574653435551778	0.37878602997242	183.893889680366	406.623042248692	322.834758658598	598.077060975728	716.594666173817	272.712371369468	Sf3b5
FBgn0052095	406.085845668093	0.614756041432701	0.32383152142584	1.89838234006965	0.0576457342619451	0.37878602997242	255.112910539236	433.731245065271	273.707730167072	420.869042908845	397.263356048615	655.830789279516	CG32095
FBgn0062928	356.906228916671	0.491199172318411	0.258551074561518	1.89981485534897	0.0574574207401303	0.37878602997242	250.861028696916	333.330493892755	305.790687549293	453.568141480711	470.443447952307	327.443573928046	hpRNA:CR33940
FBgn0265499	89.4512358564265	0.704951409356262	0.371026390581886	1.90000341552706	0.0574326714082755	0.37878602997242	59.5263457924885	76.3045708911125	68.1762844372194	114.974249817203	96.9398620022936	120.786102198242	asRNA:CR44368
FBgn0266907	13.6213003173105	-1.76115632143509	0.927552880307451	-1.89871257890044	0.0576022767574002	0.37878602997242	15.9445569087023	27.1082028165794	20.0518483638881	6.32885778810294	3.80156321577622	8.49277281081388	asRNA:CR45367
FBgn0024321	1766.19853605682	-0.333769865947843	0.175875879029866	-1.89775805408292	0.0577279611232499	0.379083929400114	2283.26054932617	1623.48014645959	2002.17705913422	1606.4750685468	1442.69324038707	1639.10515248708	NK7.1
FBgn0004583	1178.57057858007	-0.499945322616813	0.263651920224977	-1.89623243475794	0.0579293160472711	0.379773511473324	1842.1278081854	1010.03155679552	1290.3364422162	947.21904895274	805.931401744558	1175.77721358601	ex
FBgn0031107	13462.2684913421	-0.353471791898527	0.186406265571878	-1.8962441568909	0.0579277667095368	0.379773511473324	18928.3149915508	11693.675489063	14687.978926548	12062.8029441242	11353.3685439157	12047.4700528512	HERC2
FBgn0038344	656.230294837225	-0.601971305975459	0.317473464555011	-1.89613108868553	0.0579427125961997	0.379773511473324	1108.6781903851	536.140011261238	728.884688027331	520.021148255791	397.263356048615	646.394375045278	obe
FBgn0033734	1502.1612816942	0.411688358989552	0.217244687147427	1.89504454352971	0.0580865006763903	0.380475741338981	1159.70077249295	1488.94313988842	1219.15238052439	1604.36544928409	2163.08946977667	1377.7164781987	CG8520
FBgn0011642	3863.91904538339	-0.244111505131951	0.128841486342316	-1.89466539126517	0.0581367455672299	0.38056474935623	3832.00851039145	4340.32447318789	4397.37034620065	3708.71066382832	3256.03889431233	3649.0613843797	Zyx
FBgn0035461	355.047502339374	0.536927551434161	0.283475301252398	1.89408935826863	0.0582131500071677	0.380824778433784	235.979442248794	362.446711732784	270.699952912489	401.882469544537	344.991861831692	514.284575765951	ntc
FBgn0263378	8.65644576652393	3.21759622493368	1.69921437812165	1.89357874224822	0.0582809473396649	0.381028208614862	0	5.02003755862582	0	14.7673348389069	9.50390803944055	22.6473941621703	asRNA:CR43430
FBgn0040467	135.443360082484	0.629129110851643	0.332402691127453	1.89267153258521	0.058401564423032	0.381576489515367	89.2895186887327	123.492923942195	106.274796328607	161.385873596625	140.65783898372	191.559208955024	Dlip1
FBgn0036545	797.628636270919	0.510173074886496	0.269607565234829	1.89228026462141	0.0584536489962305	0.381676593634506	507.036909696732	842.362302337413	624.615076535113	933.506523745183	721.346620193537	1156.90438511753	GXIVsPLA2
FBgn0035830	1280.14770590476	0.267466783765194	0.141475507570756	1.89055185846516	0.0586841918069806	0.382941093237003	1274.5015822356	1086.33612768663	1124.90869321412	1371.25252075564	1400.87604501354	1423.01126652304	CG8209
FBgn0039738	4283.43260271628	-0.242701899600364	0.128416322208428	-1.88996145837631	0.0587631149093856	0.383215238058569	5118.20276769343	4184.70330887048	4625.96141754897	3940.76878272543	3808.21595140383	4022.74338805551	Mgat2
FBgn0262579	25532.5854089494	-0.285726320287585	0.151220643659314	-1.88946636764289	0.0588293652351939	0.383406446874942	33094.5223197024	24217.6651903227	26846.4171819915	22180.5369280381	22302.8209961551	24553.5498374863	Sarm
FBgn0033479	161.468981292517	0.812100842744123	0.429988510861064	1.88865707392476	0.0589377940138309	0.383666853886028	115.863780203237	150.601126758775	85.2203555465242	117.083869079904	253.754344653063	246.290411513602	PIG-N
FBgn0083991	1173.64455408683	-0.273765954232596	0.14495581887702	-1.88861652021612	0.0589432317422669	0.383666853886028	1327.65010526461	1198.78496899985	1327.43236168939	1111.76935144342	1093.89981533961	982.330721784138	CG34155
FBgn0001114	7193.20408156315	0.367125751234563	0.194691211859923	1.8856821924695	0.0593377939749281	0.385105383875008	5927.12328819493	7227.85007690946	5693.72234292601	7375.22894240262	10198.6437171237	6736.65612182225	Glt
FBgn0034641	1478.7993489692	-0.309343603619604	0.163985288047864	-1.88641070977851	0.0592396304724428	0.385105383875008	1902.71712443847	1464.84695960701	1542.98973160119	1273.15522504004	1287.77953934419	1401.30751378429	mahj
FBgn0038716	116.288287951126	1.0095036353856	0.535377021655786	1.88559387973631	0.0593497027740333	0.385105383875008	47.8336707261068	59.2364431917847	124.321459856106	236.27735742251	106.443770041734	123.617026468513	CG7342
FBgn0267729	67.287623650537	1.04031071393201	0.551640012529618	1.88585071840878	0.0593150740845615	0.385105383875008	27.6372319750839	50.2003755862582	54.1399905824977	108.6453920291	112.146114865398	50.9566368648833	lncRNA:CR46060
FBgn0267914	330.752324345005	0.836654082261821	0.443525272989393	1.88637296049154	0.0592447136580696	0.385105383875008	342.276488306809	132.528991547722	237.614403112073	472.554714845019	570.234482366433	229.304865891975	asRNA:CR46195
FBgn0260789	946.246758878092	-0.389677018425123	0.206767828647533	-1.88461145514753	0.0594823146058322	0.385724790904279	1259.61999578748	935.735000927853	1024.64945139468	787.942794618816	962.745884395327	706.787426144399	mxc
FBgn0033520	172.844176213647	0.627080735431467	0.332829200637419	1.88409170298313	0.0595525723353131	0.385922086383754	109.485957439756	167.669254458102	130.337014365272	214.126355164149	167.268781494154	248.17769436045	Prx6b
FBgn0266669	1103.2534569269	-0.249744702071581	0.132572381642435	-1.88383658027035	0.0595870838444575	0.385922086383754	1229.85682289124	1193.76493144122	1172.03053686926	990.46624383811	1042.57871192663	990.823494594952	Sec3
FBgn0035435	113.895561813164	0.846782330446156	0.449657454685596	1.88317200487254	0.0596770616307923	0.386223911503804	97.793282373374	52.2083906097085	94.2436873102739	148.728158020419	98.8406436101817	191.559208955024	PIG-C
FBgn0039617	1719.22911179865	-0.300063752987468	0.159358912103977	-1.88294303108498	0.0597080888040459	0.386223911503804	2067.47754582839	1866.44996429708	1758.54710151298	1430.32186011126	1761.07415970833	1431.50403933385	DIP-gamma
FBgn0001311	85.252752374688	-1.10919660417477	0.589833239095363	-1.8805257666997	0.0600364580918244	0.387415517285534	187.082801062107	99.3967436607913	63.1633223462474	37.9731467286176	39.9164137656503	83.984086684715	kkv
FBgn0034271	1131.05405539027	0.265229354261342	0.140986711463258	1.88123654710864	0.0599397482405869	0.387415517285534	1036.39619906565	980.915338955486	1064.75314812246	1269.99079614599	1149.97287277231	1284.29597727974	Vps50
FBgn0034744	1219.79692550519	0.3832654636072	0.203811678913014	1.880488231348	0.060041568802969	0.387415517285534	882.265482281526	1224.8891643047	1068.76351779523	1438.76033716207	1143.3201371447	1560.78291434291	Vps20
FBgn0036614	550.812872975527	-0.440305826878999	0.234112252801285	-1.88074661454278	0.0600063953562703	0.387415517285534	743.016351945526	534.131996237787	625.617668953307	463.061428162865	549.325884679664	389.723907874015	Golgin104
FBgn0031859	19.4316175051775	-2.19396949879625	1.16804311544513	-1.87832920701745	0.0603361434001405	0.389035620147191	25.5112910539236	49.1963680745331	21.0544407820825	0	9.50390803944055	11.3236970810852	CG17377
FBgn0035207	15603.7196712107	0.203645462217787	0.108444955079358	1.87786939529611	0.0603990340361383	0.389035620147191	15683.0661753996	13601.2897613408	14228.791599015	16568.9496892535	16529.196862195	17011.0239400602	Herc4
FBgn0259098	321.341969370502	0.637635063483221	0.339560375682303	1.87782529749525	0.0604050683565085	0.389035620147191	173.264185074565	266.061990607169	314.814019313042	483.102811158524	274.662942339832	416.14586772988	CG42246
FBgn0031907	1157.25814251606	0.444839649593359	0.236940106484772	1.87743500327138	0.0604584978041243	0.389138328705777	836.557752476579	1137.54051078461	966.499091139404	1329.06013550162	1672.68781494154	1001.20355025261	CG5171
FBgn0032013	1048.10677898266	-0.327700591419461	0.174648869162919	-1.87633961210347	0.0606086609887131	0.389863146458996	1020.45164215695	1249.98935209783	1229.17830470634	979.918147524605	817.336091391887	991.767136018376	Scgalpha
FBgn0267326	10.9182523785085	3.0525842076427	1.627189891913	1.87598523246352	0.0606573077245165	0.389934469842682	0	0	7.01814692736082	25.3154311524118	20.9085976867692	12.2673385045089	Ntl
FBgn0032935	1525.94546514824	-0.336360580830743	0.179479185097017	-1.87409242274487	0.0609176875281063	0.3908822199733	1666.73768218968	1950.78659528199	1491.85751827327	1190.8800737947	1321.99360828618	1533.41731306362	Atg18b
FBgn0037728	3562.5820552785	0.341439525563826	0.18216819213881	1.87430923892385	0.0608878148535477	0.3908822199733	2649.98535822632	3611.41501967542	3167.18944907612	4194.9779038809	3309.2607793332	4442.66382147908	p23
FBgn0266579	6365.41154310062	-0.210484264604401	0.11228557546131	-1.87454411432329	0.0608554676967433	0.3908822199733	7379.14093734741	6511.99272104942	6596.05551930098	5781.41158943203	5848.70500747171	6075.16348400219	tau
FBgn0069969	4418.37669489795	-0.221540956981035	0.118262530622939	-1.87329795679227	0.0610272518742294	0.39134337798533	4954.50531676409	4559.19811074397	4757.30102433244	4080.00365406369	3794.91048014861	4364.34158333491	CG40498
FBgn0266721	287.520468954254	0.501125863111393	0.267715485768654	1.87185982787876	0.0612259985825303	0.392375504496191	209.40518073429	230.921727696788	273.707730167072	382.895896180228	360.198114694797	267.994164252349	gammaSnap2
FBgn0031434	402.012280157174	-0.579642036986122	0.309810542282858	-1.87095646492529	0.0613511155352602	0.392756752811153	471.958884497587	615.456604687526	357.925493295402	242.606215210613	315.529746909426	408.59673634249	insv
FBgn0033885	334.541417219583	-0.556782296402535	0.297647246277426	-1.87061128018493	0.0613989799472646	0.392756752811153	484.714530024549	283.130118306496	427.104370150816	287.963029358684	219.540275711077	304.796179765876	DJ-1alpha
FBgn0040929	104.145564251802	0.838478560262764	0.448200523569021	1.87076657917746	0.0613774418710195	0.392756752811153	59.5263457924885	97.3887286373409	67.173692019025	119.193488342605	187.226988376979	94.3641423423764	CG12659
FBgn0265993	107.017488611828	0.649461734234666	0.347252063731071	1.87028905532334	0.0614436885694414	0.392800723354643	73.3449617800305	95.3807136138906	81.2099858737466	131.851203918811	114.997287277231	145.32077920726	lncRNA:CR44768
FBgn0052104	346.883255704417	-0.475895416797026	0.254489901076272	-1.86999725641135	0.0614841988527998	0.39281781691678	426.251154692641	421.683154924569	362.938455386374	265.812027100323	362.098896302685	242.515845819907	CG32104
FBgn0262166	696.555065647703	0.289257933852251	0.154746512967564	1.86923716925939	0.061589825168982	0.393250654922738	598.452369306625	640.556792480655	641.659147644418	799.545700563671	750.808735115803	748.307648775045	caly
FBgn0264986	379.665230157458	0.550807510994772	0.294720307681667	1.86891604222166	0.0616344960465176	0.393293999972308	248.735087775755	341.362553986556	333.863275258736	509.473051942287	531.268459404727	313.28895257669	asRNA:CR44137
FBgn0031060	512.519228923189	0.417648106090027	0.22370448997337	1.86696344869853	0.0619066923135857	0.394788255282339	374.165602124213	439.755290135622	502.298801515396	672.968544801612	502.756735286405	583.170399675886	Tcs4
FBgn0034734	550.270771090322	-0.454145262002596	0.24333061685552	-1.86637122722723	0.0619894457780643	0.394830936237953	794.038934053373	488.951658210155	625.617668953307	484.157620789875	417.22156293144	491.637181603781	CG4554
FBgn0034903	591.109199381639	-0.584075104587197	0.312944205990763	-1.86638734127718	0.0619871928868178	0.394830936237953	923.721330244152	465.859485440476	737.90801979108	522.130767518492	346.89264343958	550.142949856054	sona
FBgn0085236	97.8606627552611	-1.03297216653676	0.553730423663901	-1.86547843931318	0.0621143715882356	0.395384062433515	127.556455269618	199.797494833308	67.173692019025	42.1923852540196	57.0234482366433	93.4205009189526	CG34207
FBgn0031817	604.038715959663	-0.295136473775159	0.158289215200719	-1.86453937118149	0.0622459979958314	0.395565793298301	646.286040032732	674.69304787931	675.747289863027	552.720246827657	528.417286992894	546.368384162359	HemK1
FBgn0032472	6484.49129489348	0.464559177238667	0.249100227403336	1.86494882835441	0.0621885772479227	0.395565793298301	4365.61968160268	6697.73411071857	5284.6646363027	7423.75018544475	9848.89990127224	5286.27925401993	CG9928
FBgn0032979	2247.61966492664	-0.227987279357993	0.122281081316654	-1.86445259481805	0.0622581728207291	0.395565793298301	2553.25504631352	2418.65409574592	2302.95478459254	2000.97387067188	2034.78671124422	2175.09348099178	Clamp
FBgn0036804	349.875302423408	0.433333224266939	0.232451476872641	1.86418787308614	0.0622953257602313	0.395565793298301	250.861028696916	356.422666662433	285.738839185405	405.046898438588	402.965700872279	398.216680684828	Sgf11
FBgn0033060	330.013570815377	-0.496330693426403	0.266332852053923	-1.86357292988367	0.062381702076472	0.395872146062305	315.702226792305	447.787350229423	395.021412768595	295.346696778137	219.540275711077	306.683462612723	CG7849
FBgn0031403	95.9247913334848	0.7599031095741	0.408279761847728	1.86123139225675	0.0627115070216825	0.397721970616437	91.415459609893	70.2805258207615	52.1348057461089	102.316534240997	118.798850493007	140.602572090141	CG15387
FBgn0000346	11929.1480809901	-0.209834993252232	0.112851689095688	-1.85938726246544	0.0629722659636871	0.398248734174904	13933.4167972846	12311.140108774	12141.3941843342	10650.4128477459	11245.0239922661	11293.5005555356	comt
FBgn0001170	49.6733018897121	-1.27148346458848	0.683837385927853	-1.85933599237674	0.062979528312705	0.398248734174904	35.078025199145	74.2965558676622	101.261834237635	39.0279563599681	35.16445974593	13.2109799279327	H2.0
FBgn0031022	401.08407088565	0.542111957076986	0.291474303890317	1.85989622358266	0.0629002097477842	0.398248734174904	257.238851460397	347.386599056907	374.969564404707	527.404815675245	561.680965130936	337.823629585708	CG12204
FBgn0036133	1208.71810571436	0.293579820328297	0.157899077785916	1.85928774534289	0.0629863630817947	0.398248734174904	1235.17167519414	970.875263838234	1052.72203910412	1307.96394287461	1324.84478069801	1360.73093257707	emei
FBgn0037881	1684.67687313631	0.226994988845443	0.12207783690199	1.85942833364328	0.0629664487780684	0.398248734174904	1495.59943803627	1579.30381594368	1582.09083591077	1875.45152454117	1749.669470061	1825.94615432498	GCC88
FBgn0040823	981.374301973691	-0.437086543388555	0.235158661820184	-1.85868783231458	0.063071399156654	0.398543679880938	1447.76576731017	907.622790599549	1031.66759832204	759.462934572353	764.11420637102	977.612514667019	dpr6
FBgn0000546	2915.99699538693	-0.457263023803811	0.246404509721962	-1.85574129434472	0.0634904418285115	0.400947546875673	4313.53412903426	2382.50982532382	3426.86088538847	2649.68179395243	1926.4421595946	2796.95317902804	EcR
FBgn0000044	46197.1685294547	-0.192320030902598	0.103717753926724	-1.85426336014247	0.0637014913141131	0.401566242353102	48000.5570884179	48511.6349515365	51302.6540390076	45722.8330901497	42920.5990969175	40724.7329106994	Act57B
FBgn0002593	57713.7581682506	0.414248670212881	0.22340585573461	1.85424266902376	0.0637044501209361	0.401566242353102	39760.4100780006	55804.7455167081	52887.7526521729	70267.1984020442	80795.5734156959	46766.8689448817	RpLP1
FBgn0262481	185.366001866627	0.872386691328234	0.470366265076372	1.8546965547935	0.0636395710262906	0.401566242353102	79.7227845435114	175.701314551904	137.355161292633	267.921646363024	326.934436556755	124.560667891937	CG43071
FBgn0037135	19240.8399833731	0.300825678086722	0.162320412907399	1.85328310037221	0.0638417921238458	0.402187794799616	16632.2987966976	18604.2591922673	16489.6375020433	20430.6077496276	25460.0192468573	17828.2174127452	eIF2A
FBgn0260011	58.028640951205	-1.13461514233104	0.612451740995622	-1.85257885051738	0.063942746157245	0.402579497031242	42.5188184232061	103.412773707692	93.2410948920795	39.0279563599681	19.9582068828251	50.0129954414595	NimC4
FBgn0033628	109.731613338099	0.803636806185296	0.433915710847848	1.85205740676002	0.0640175798985967	0.402806372428625	110.548927900336	65.2604882621357	64.1659147644418	107.59058239775	184.375815965147	126.447950738784	CG13203
FBgn0002778	1472.89412406519	-0.335045379546224	0.181004452950708	-1.85103390598609	0.0641646754309704	0.403243135789549	1886.77256752977	1466.85497463047	1576.0752814016	1260.49750946384	1496.86551621189	1150.29889515357	mnd
FBgn0023535	72.9914789463305	0.769154084148925	0.415523093511043	1.85105014898163	0.0641623388420809	0.403243135789549	61.6522867136488	42.1683154924569	58.1503602552754	97.0424860842451	82.6839999431327	96.2514251892239	arg
FBgn0034804	113.05354753462	0.824929848632561	0.445830867803914	1.85032017342366	0.0642674167410044	0.403644477075081	108.422986979175	69.2765183090363	67.173692019025	123.412726868007	206.23480445586	103.800556576614	GrlHz
FBgn0035610	173.650580890105	0.535516693972405	0.289484490437477	1.84989770320033	0.064328294998462	0.403782562680794	121.178632506137	149.597119247049	154.399232401938	234.167738159809	187.226988376979	195.333774648719	Lkr
FBgn0022069	1031.71530290122	-0.371636988730242	0.201044717863679	-1.848528987378	0.0645258549442551	0.40477790092523	1347.84654401563	1133.52448073771	1010.61315753996	792.162033144218	1061.58652800551	844.559073964269	Nnp-1
FBgn0004926	3340.68071345347	0.239091046148995	0.129365799434258	1.84817816760371	0.0645765726874651	0.404851435773709	2875.33509586931	3275.07250324749	3042.86798922001	3641.20284742189	3879.49526169963	3330.11058326246	eIF2beta
FBgn0010341	3369.71756856928	0.251623324843478	0.136252389883986	1.84674430340434	0.064784207465565	0.405663233961095	3228.24128878192	3183.7078196805	2818.28728754447	3341.63691211835	4001.14528460447	3645.286818686	Cdc42
FBgn0029175	1266.58575355861	-0.348268656006818	0.188583176319499	-1.8467641854583	0.0647813246266545	0.405663233961095	1559.37766567108	1185.73287134742	1510.90677421896	1230.96283978602	1156.62560839991	955.908761928273	sotv
FBgn0003965	241.376149105027	0.598135419040854	0.32402030897551	1.84598126250803	0.0648949261457895	0.406111587248696	163.697450929343	232.929742720238	179.464042856798	272.140884888426	380.156321577622	219.868451657737	v
FBgn0034218	957.362245119706	-0.474277995940852	0.257040583072554	-1.84514830409865	0.0650159681641422	0.406623964747063	869.509836754564	1411.63456148558	1058.73759361329	798.490890932321	625.357148995188	980.443438937291	CG18467
FBgn0033636	9641.60589469552	-0.445106773780853	0.241342681750029	-1.84429364318522	0.0651403574167798	0.406911667088452	14869.8937730557	8062.18031915307	10419.9430022944	8008.11472121292	6687.90008735431	9801.60346510264	tou
FBgn0036839	194.98445476462	-0.614401930336148	0.333093022208587	-1.84453557826679	0.065105125744552	0.406911667088452	239.168353630534	260.037945536818	208.539222984436	136.070442444213	208.135586063748	117.95517792797	SmydA-2
FBgn0001112	949.201872324093	-0.378941046805681	0.205522102124931	-1.84379705582873	0.0652127219610275	0.406972492050887	886.517364123847	1091.35616524525	1241.20941372467	919.793998537627	702.338804114656	853.995488198506	Gld
FBgn0032259	957.651728521469	0.287675291924133	0.15603244923068	1.84368888229673	0.0652284941988707	0.406972492050887	798.290815895694	864.450467595366	924.390209575239	1128.64630554502	980.803309670264	1049.32926284723	CG6144
FBgn0032465	1288.92175863374	0.292251179470957	0.15861669636139	1.84249947310147	0.0654021235225149	0.407810718565015	1051.27778551377	1319.26587040687	1105.85943726843	1359.64961481078	1398.97526340565	1498.50258039694	Yip1d1
FBgn0030594	33.6615891981506	1.4243524251637	0.77359203024288	1.8412191044891	0.0655894568040611	0.408733337658921	30.8261433568244	11.0440826289768	13.0337014365272	37.9731467286176	80.7832183352446	28.3092427027129	fiz
FBgn0039536	22901.1787444612	-0.320623435882434	0.174173152409881	-1.84083156012421	0.0656462463272313	0.408841829255738	31184.3644020399	21325.1195490425	23797.5336382623	19285.084489981	19180.7872051989	22634.1831822424	unc80
FBgn0020545	3533.88383524056	0.255915031136293	0.139111987918793	1.83963319743287	0.0658221071084855	0.409580994707459	2960.37273271572	3541.13449385465	3162.17648698515	3806.80795954392	3541.15613549555	4191.65520284836	kraken
FBgn0036291	229.063773930158	-0.604407140166599	0.328574047365135	-1.83948533066867	0.0658438335741426	0.409580994707459	330.583813240427	303.210268541	195.505521547909	145.563729126368	183.425425161203	216.093885964042	CG10681
FBgn0011763	2654.46702872316	-0.300335722885255	0.163447242933122	-1.83750865108287	0.0661348405332165	0.410351291665616	3264.38228444165	2824.27313048289	2700.98397461572	2235.14160883169	2762.78606706537	2139.23510690167	Dp
FBgn0031461	2363.31414867893	-0.329210987429329	0.179260081676463	-1.83649914889309	0.0662838678600691	0.410351291665616	2978.44323054558	2486.92660654323	2430.28402170323	1976.71324915082	2495.72625115709	1811.79153297363	daw
FBgn0031858	3379.73624722736	-0.266098840424518	0.144877157667466	-1.83672046517706	0.0662511724831879	0.410351291665616	4177.47391008	3302.18070606407	3592.28863439054	3022.02959381915	2897.74156122542	3286.70307778497	CG17378
FBgn0032499	1129.04126570862	0.241737573303965	0.131603523814751	1.83686246611635	0.0662302014759205	0.410351291665616	1034.27025814449	1065.2519699404	1004.59760303079	1190.8800737947	1238.3592175391	1240.88847180225	Uvrag
FBgn0033240	354.028399440874	0.458163258948017	0.249358984528681	1.83736415118149	0.0661561553234818	0.410351291665616	244.483205933435	316.262366193427	333.863275258736	451.45852221801	342.14068941986	435.962337621779	CG2906
FBgn0034452	122.466365807008	-0.697566987860752	0.379749708841641	-1.83691250215453	0.0662228133482542	0.410351291665616	179.642007838046	116.464871360119	158.409602074716	100.206914978297	110.24533325751	69.8294653333585	Oseg6
FBgn0035945	978.660620977465	-0.327812625756618	0.178361127931802	-1.83791518677747	0.0660749039024644	0.410351291665616	1189.46394538919	1050.19185726452	1028.65982106746	829.080370241485	1003.61268896492	770.955042937215	CG5026
FBgn0262887	770.181379933544	0.473783121428507	0.257838354650692	1.83751995342341	0.0661331735941115	0.410351291665616	553.807609962259	772.081776516651	608.573597844002	844.902514711742	1158.5263900078	683.196390558805	lncRNA:CR43242
FBgn0038016	2319.84877002137	0.335680104590646	0.182857794844486	1.83574402653236	0.0663955232513624	0.410370937615522	2499.04355282394	1779.10131077699	1875.85041444173	2371.2120512759	2528.98992929513	2864.89536151455	MBD-R2
FBgn0053144	5351.73544645005	-0.209006368193441	0.113843749080467	-1.83590552737078	0.0663716300805467	0.410370937615522	5858.03020825722	5524.04932951185	5834.08528147323	5024.05827412238	4608.44500832472	5261.74457701091	CG33144
FBgn0086558	19192.400418911	0.331585590723821	0.180634072272567	1.83567577562818	0.0664056227310803	0.410370937615522	15064.4173673419	18426.5498626919	17498.2454747469	22218.5100747667	25236.6774079304	16710.002325988	Ubi-p5E
FBgn0013749	2350.74033358648	0.273777903332115	0.149184824935195	1.83515919565575	0.0664821050900296	0.410599176112247	1906.96900628079	2435.72222344525	2042.280755862	2494.62477814391	2510.93250402019	2713.91273376675	Arf4
FBgn0033308	106.161898108498	-0.703398075915151	0.383662659726114	-1.83337642609601	0.0667466108759495	0.411987701613619	169.012303232244	110.440826289768	115.298128092356	72.7818645631838	74.1304827076363	95.3077837658002	CG8736
FBgn0250732	1398.75127888161	0.323058366599546	0.176268405253234	1.8327638815103	0.0668376926139042	0.412304768103122	1363.79110092433	1026.09567698312	1338.46087828953	1682.42136200403	1437.94128636735	1543.79736872128	gfzf
FBgn0030010	141.580658847287	0.880649150149019	0.480810714494299	1.83159219127481	0.0670122010761423	0.412632422700435	70.15605039829	144.577081688424	84.2177631283298	155.057015808522	278.464505555608	117.011536504547	CG10959
FBgn0033130	953.519728356718	0.310049076704498	0.16930174114283	1.83134015404442	0.0670497878150293	0.412632422700435	763.212790696549	925.694925810601	865.23725690177	1083.28949139695	947.539631532222	1136.14427380221	Tsp42Ei
FBgn0037184	351.07672670267	-0.361454029445755	0.197285615086186	-1.83213575550276	0.0669311974644771	0.412632422700435	383.732336269435	395.578959619715	405.047336950539	320.662127930549	313.628965301538	287.810634144248	CG14450
FBgn0243512	3100.54565706013	-0.222703336118667	0.121601268091404	-1.83142281009165	0.0670374592667676	0.412632422700435	3271.82307766571	3576.27475676504	3170.1972263307	2763.60123413828	2797.9505268113	3023.42712064974	puc
FBgn0015664	1126.42268203619	-0.33228334486146	0.181640853031419	-1.82934256977963	0.0673483051931847	0.414223995566139	1477.52894020641	1066.25597745212	1223.16275019717	986.247005312708	944.68845912039	1060.65295992831	Dref
FBgn0004611	11122.4698550107	-0.320311019561135	0.175167342130563	-1.82860010128137	0.0674595375225563	0.414447916401184	15165.399561097	10615.3714214702	11276.1569274324	9119.88407265633	9543.8244532062	11014.1826942022	Plc21C
FBgn0283535	12702.4569798425	-0.230631628445748	0.126127001149168	-1.82856665380464	0.0674645519859373	0.414447916401184	15416.2605897939	12440.6570777865	13290.365095585	11380.3411126404	11935.0077159294	11752.1102873196	Vha26
FBgn0032652	2956.93457610226	0.392821723041765	0.214890701967485	1.82800707264292	0.0675484901872297	0.41471816979528	2139.75953714785	3038.12673048035	2492.44475163129	3384.88410700372	4083.8292845476	2602.56304580274	CG6870
FBgn0001187	2601.0815565418	0.355664862452222	0.194713854967904	1.82660274745652	0.0677595199953963	0.415522348843594	2573.45148506455	2083.31558682972	2189.66184133658	2804.73880976095	3587.72528488881	2367.59633137022	Hex-C
FBgn0033274	1448.01933389662	-0.42062896594393	0.230273211702251	-1.82665175351709	0.0677521466681152	0.415522348843594	1230.91979335182	2030.10318870828	1711.42525785785	1435.59590826802	1228.85530949966	1051.21654569407	CG14757
FBgn0000543	1513.75224849103	-0.234950899484306	0.128794438224061	-1.82423171935085	0.0681170481437035	0.416653047186696	1666.73768218968	1677.69655209275	1566.04935721966	1326.95051623892	1461.70105646596	1383.37832673924	ecd
FBgn0024364	882.956143192605	-0.390288764700512	0.213870016591671	-1.82488770946171	0.0680179762954039	0.416653047186696	1186.27503400745	869.470505153992	949.455020030099	730.983074525889	905.722436158684	655.830789279516	CG11417
FBgn0033911	2427.11888443905	-0.222350897200254	0.12189958538063	-1.82404965944689	0.0681445650282229	0.416653047186696	2472.46929130943	2719.85634926347	2648.84916886961	2265.73108814085	2116.52032038341	2339.28708866751	VGAT
FBgn0038533	1358.20205133963	0.301651495383513	0.165372756508397	1.82407006905153	0.0681414798264523	0.416653047186696	1310.64257789533	1034.12773707692	1305.37532848911	1595.92697223329	1398.97526340565	1504.16442893748	CG7523
FBgn0050502	56.3192308027842	1.07799463978217	0.590844047430744	1.82449945035373	0.0680765993623199	0.416653047186696	21.259409211603	48.1923605628079	39.1011043095817	78.0559127199362	45.6187585893146	105.687839423462	Fa2h
FBgn0263046	149.265695847773	-0.511800403235965	0.280681670577467	-1.82341939957461	0.0682398943172821	0.416990337140684	173.264185074565	183.733374645705	169.438118674854	119.193488342605	118.798850493007	131.166157855903	CG43341
FBgn0002932	471.389382382341	-0.397746693700245	0.218301195275292	-1.82200877644605	0.0684536539853414	0.41780472408925	640.971187729831	465.859485440476	501.296209097201	386.060325074279	394.412183636783	439.736903315474	neur
FBgn0032513	2155.31006650317	0.220604516427598	0.12106703133096	1.82216838062654	0.0684294406837666	0.41780472408925	2055.78487076201	1900.58621969574	2016.21335298894	2349.06104901754	2200.15471113049	2410.06019542429	CG6565
FBgn0004656	13974.2651738923	-0.405787678857796	0.222752438986392	-1.82169802810817	0.0685008173363177	0.417832728199293	20826.7802341469	12000.9017876509	14952.6633249513	11687.2907153634	10220.5027056144	14157.4522756267	fs(1)h
FBgn0262636	3375.09941352053	-0.3516530680933	0.193062335050697	-1.8214483317057	0.0685387339745132	0.417832728199293	4639.86606043236	3020.05459526929	3693.55046862818	2959.79582556947	2648.73917059208	3288.59036063182	dati
FBgn0038460	798.730404869098	0.388598980046006	0.213423821342112	1.82078540999926	0.0686394829724266	0.418201356936463	577.192960095022	791.157919239429	706.827654827054	956.712335634894	748.907953507915	1011.58360591027	CG18622
FBgn0030700	110.282930931934	1.15939227677471	0.636987429332855	1.82011798567044	0.0687410391904197	0.418493004677082	32.9520842779847	115.460863848394	56.1451754188866	148.728158020419	243.300045809678	65.1112582162397	CG15914
FBgn0034629	185.504307074991	0.647450391155347	0.355783498953728	1.81978757603807	0.0687913604573988	0.418493004677082	109.485957439756	152.609141782225	171.443303511243	251.044692261417	269.910988320112	158.531759135192	Acox57D-d
FBgn0036191	1020.00931712533	-0.267116829605485	0.146793578579437	-1.81967652938535	0.0688082796170082	0.418493004677082	1210.72335460079	1040.15178214727	1091.8231434137	916.629569643576	911.424780982348	949.303271964307	Sugb
FBgn0038737	368.654323455929	-0.401608722813331	0.220759476833198	-1.81921396342491	0.0688787933390364	0.418676599792668	444.321652522503	413.651094830768	401.036967277761	304.839983460292	369.702022734237	278.37421991001	Mrm2
FBgn0034010	814.36169966393	0.3692606546414	0.203051797157102	1.81855398381774	0.0689795036483317	0.418798366594725	772.77952484177	625.496679804777	733.897650118303	935.616143007884	1060.63613720156	757.744063009282	CG8157
FBgn0264707	6839.119882319	-0.388102518636237	0.213397055881777	-1.81868731521417	0.0689591480526292	0.418798366594725	9995.11124083517	6019.02503279236	7246.73799870914	5660.10848182673	5211.9431688292	6901.79337092141	RhoGEF3
FBgn0034523	111.636080747388	-0.700765853632801	0.385421959469924	-1.81817832745331	0.0690368813482159	0.418901754621378	112.674868821496	170.681276993278	131.339606783467	79.1107223512867	69.378528687916	106.631480846885	Nnf1a
FBgn0025456	685.563880296512	0.435345952345079	0.239544845321599	1.81738810434684	0.0691577079066763	0.419242074575282	495.344234630351	601.400499523373	651.685071826362	891.314138491164	883.863447667971	589.775889639852	CREG
FBgn0035915	100.302361736126	0.884716645389828	0.486834715369458	1.81728339713493	0.0691737308560449	0.419242074575282	66.9671390165496	77.3085784028377	67.173692019025	108.6453920291	205.284413651916	76.4349552973249	S-Lap1
FBgn0015766	51962.6645200659	-0.208268537412022	0.114699630473161	-1.81577339484765	0.0694051400633859	0.419298610860325	59136.2356334556	51272.6556087807	56711.6401351664	49625.6287261465	50020.0184023795	45009.8086144667	Msr-110
FBgn0037941	1446.13198039541	-0.320357612214789	0.176443207749752	-1.81564151037852	0.0694253816286745	0.419298610860325	1906.96900628079	1378.50231359865	1532.96380741924	1230.96283978602	1370.46353928733	1256.93037600045	CG12594
FBgn0039831	3520.31243292252	-0.35454413548346	0.195147167923879	-1.81680389859286	0.0692471456680783	0.419298610860325	4947.06452354003	3282.10055582956	3623.36899935457	2876.46586469279	2881.58491755837	3511.28973655983	CG12054
FBgn0039900	4431.33548310896	-0.209304216750442	0.115255028450205	-1.81600941464233	0.0693689279555679	0.419298610860325	5059.73939236152	4588.314328584	4608.91734643967	4035.70164954697	3956.4769168191	4338.86326490247	Syt7
FBgn0051769	3836.3722037463	0.395281800186862	0.217606141049218	1.81650112575388	0.0692935354073859	0.419298610860325	2858.32756850003	3883.50105535294	3200.27499887653	4249.82800471112	5507.5147088558	3318.78688618138	CG31769
FBgn0259984	1707.89155784413	-0.505643344969407	0.278392861613272	-1.81629421831878	0.0693252516812345	0.419298610860325	2792.42339994406	1452.79886946631	1767.57043327673	1258.38789020113	1185.13733251824	1791.0314216583	kuz
FBgn0034186	256.366636043461	-0.475044460844476	0.261836331930137	-1.81428015486876	0.069634605240537	0.420073487279056	260.427762842137	345.378584033457	288.746616439988	212.016735901448	187.226988376979	244.403128666755	CG8950
FBgn0040238	1475.78054015313	-0.381650712608862	0.210340311134463	-1.81444398627368	0.0696093989983761	0.420073487279056	2100.42963010638	1379.50632111038	1529.95603016466	1204.59259900226	1180.38537849852	1459.81328203656	Best1
FBgn0022764	9211.44686201738	-0.374237761503786	0.206306683414886	-1.81398758057289	0.0696796378304488	0.420081938253938	13287.1307572519	8156.55702525524	9755.22422903154	7689.56221254507	7109.87360430547	9270.33334371506	Sin3A
FBgn0028717	3113.73538057293	-0.202884955129469	0.111859665946515	-1.81374540512644	0.0697169311897067	0.420081938253938	3415.32408984403	3182.70381216877	3398.78829767903	2985.11125672189	2915.79898650036	2784.68584052353	Lnk
FBgn0038839	4548.12989671713	-0.314981542802621	0.173723401633556	-1.81312097184827	0.0698131652356932	0.420417796680375	6032.35736379236	4757.99159806555	4338.21739352718	3550.48921912575	4243.4949396102	4366.22886618176	Ktl
FBgn0262871	2479.93809638268	-0.309347078791086	0.170645737946172	-1.81280284239308	0.0698622354202107	0.420469407613118	3214.42267279438	2548.17106475847	2472.3929032674	1932.4112446341	2347.46528574182	2364.76540709995	lute
FBgn0004362	1794.8509084089	-0.246870945918459	0.136353806529021	-1.81051744870736	0.0702155809734032	0.421319656710804	1851.69454233062	2009.01903096205	1983.12780318853	1704.57236426239	1733.51282639396	1487.17888331585	HmgD
FBgn0010113	4046.61740046906	-0.461909073421451	0.255034479879623	-1.81116323423983	0.070115587514649	0.421319656710804	6196.0548147217	3265.03242813023	4605.90956918509	3470.32368714311	2666.79659586702	4075.58730776724	heca
FBgn0011293	358.815062972263	4.10231443279006	2.26637674023998	1.81007612721779	0.0702839824934111	0.421319656710804	0	88.3526610318145	30.0777725458321	1312.18318140001	719.445838585649	2.83092427027129	a10
FBgn0013997	2585.3011358948	-0.330589450309479	0.182662951784069	-1.80983306730025	0.0703216782985254	0.421319656710804	3533.31381096842	2558.21113987572	2549.59251946837	2105.40002417558	2244.82307891586	2520.46624196487	Nrx-IV
FBgn0015522	1394.40148877257	-0.317368768181685	0.175386012651447	-1.80954434953948	0.0703664766637917	0.421319656710804	1337.21683940983	1796.16943847632	1507.89899696438	1248.89460351898	1344.80298758084	1131.42606668509	olf186-M
FBgn0031294	138937.990579545	-0.37222646204357	0.205523669907481	-1.81111237557763	0.070123458230593	0.421319656710804	201418.020693491	122661.605722487	146209.054937708	115313.898518498	107173.670179163	140851.693425925	IA-2
FBgn0031645	14677.275714136	-0.176207614660843	0.0973488773087339	-1.81006314127296	0.0702859960451816	0.421319656710804	15222.7999659684	15670.5492430064	15823.9161363623	13993.1045694956	13147.7063817621	14205.5779882213	CG3036
FBgn0053213	120.327065631064	0.649676558251823	0.359035337458481	1.80950589112123	0.0703724457609063	0.421319656710804	90.3524891493129	75.3005633793873	115.298128092356	172.98877954148	136.856275767944	131.166157855903	Boh1
FBgn0083228	2164.80465884162	-0.499415448872306	0.27583956837615	-1.81052867727547	0.0702138413424041	0.421319656710804	3397.25359201416	1712.83681500313	2497.45771372226	1830.0947103931	1365.71158526761	2185.47353664944	Frq2
FBgn0267113	17.4428638583186	2.22730784844735	1.23105445042957	1.80926834525486	0.0704093242528651	0.421319656710804	6.37782276348091	12.048090140702	0	20.0413829956593	19.0078160788811	47.1820711711882	lncRNA:CR45553
FBgn0267912	6236.1244770481	-0.431516414126381	0.238609987690407	-1.808459144159	0.0705350700197458	0.421828972894586	9184.06477941251	5668.62641120028	6633.15143877417	4916.46769172463	6812.40128267098	4202.03525850602	CanA-14F
FBgn0000547	3132.96320312895	-0.355302251985033	0.19683911655147	-1.80503884700238	0.071068603326122	0.422309534054975	4419.83117509227	2982.90631733546	3148.14019313042	2514.66616113957	2603.12041200277	3129.1149600732	ed
FBgn0003423	11180.2717352505	-0.223063027249456	0.123657063529266	-1.8038842334038	0.0712494571438219	0.422309534054975	13430.6317694302	11255.9282139508	11442.5872688527	9855.08638570763	10687.1445903509	10410.252183211	slgA
FBgn0005666	21955.4857076397	-0.535403000347397	0.297164467916521	-1.80170598490867	0.0715916759715619	0.422309534054975	32561.9741189518	15405.4912599109	29982.5262661036	21062.4387188066	12051.9057848146	20668.5780972507	bt
FBgn0011591	1706.26763884491	-0.208250553691979	0.115322680569667	-1.8058074323565	0.0709484241253039	0.422309534054975	1832.56107404018	1826.28966382807	1828.72857078659	1592.76254333924	1571.94638972347	1585.31759135192	fng
FBgn0013765	2841.34575578197	-0.295474697960184	0.163680303737323	-1.8051939739455	0.0710443335986295	0.422309534054975	3709.76690742473	2764.03267977938	2920.5517142003	2389.14381500886	2525.18836607935	2739.39105219919	cnn
FBgn0027590	10609.3056884323	0.442561591293587	0.245274909883465	1.80434921575899	0.0711765789442415	0.422309534054975	7048.55712410699	10428.6260242893	9506.58130931933	13639.7433429932	14871.7153001166	8160.61102976871	GstE12
FBgn0031253	163.730505291058	0.747683126920296	0.414332049307469	1.8045505486964	0.0711450423401721	0.422309534054975	76.5338731617709	173.693299528453	116.300720510551	237.33216705386	150.161747023161	228.361224468551	CG11885
FBgn0031457	870.598931424796	-0.328628887981508	0.182377640044288	-1.80191435694477	0.0715588810450973	0.422309534054975	900.335980111388	1094.36818778043	913.361692975101	718.325358949684	876.260321236418	720.942047495756	Snx21
FBgn0032688	1077.2549666472	-0.289550329283508	0.160411057469864	-1.80505218187908	0.071066516807587	0.422309534054975	1243.67543887878	1235.93324693368	1075.78166472259	869.163136232803	1030.22363147536	1008.75268164	CG15160
FBgn0034062	390.054824355735	0.462277511834698	0.255934872739088	1.80623104185558	0.0708822580443073	0.422309534054975	397.550952256977	255.017907978192	331.858090422347	455.677760743412	397.263356048615	502.960878684866	CG8388
FBgn0034182	736.865572115182	-0.55481835731272	0.307913471935869	-1.80186451026175	0.0715667251151346	0.422309534054975	1162.88968387469	583.32836431232	884.286512847463	675.078164064313	430.527034186657	685.083673405653	SmydA-7
FBgn0034225	137.618527904786	-0.699781442876881	0.387159383896224	-1.80747638307135	0.0706880337854713	0.422309534054975	204.090328431389	123.492923942195	183.474412529576	111.809820923152	127.352367728503	75.4913138739011	veil
FBgn0036659	444.831502250395	-0.437374948515529	0.242731783107565	-1.80188578074141	0.071563377822644	0.422309534054975	487.90344140629	603.408514546824	444.14844126012	317.497699036497	367.801241126349	448.229676126288	CG9701
FBgn0037807	561.024119482824	-0.293693790039108	0.162887597777183	-1.80304574471568	0.0713810308003533	0.422309534054975	619.711778518228	615.456604687526	618.599522025946	508.418242310936	520.814160561342	483.144408792967	CG6293
FBgn0038654	717.010288822833	-0.550822994165267	0.305480867774263	-1.80313418047608	0.0713671442835013	0.422309534054975	589.948605621984	1038.14376712382	928.400579248017	679.297402589715	392.511402028895	673.759976324567	CG14298
FBgn0039486	231.057208562296	-0.526492799425755	0.292190916594333	-1.80187942035419	0.0715643787305098	0.422309534054975	239.168353630534	264.053975583718	314.814019313042	221.510022583603	200.532459632196	146.264420630683	CAH9
FBgn0040370	1412.83132927622	-0.386360459113231	0.214057159192653	-1.80494060824896	0.0710839763682616	0.422309534054975	2043.02922523505	1238.94526946885	1520.93269840091	1206.70221826496	1294.4322749718	1172.94628931574	CG13375
FBgn0040736	8766.92916899309	0.453845964004085	0.251135179481264	1.80717797061142	0.0707345345854809	0.422309534054975	5316.97824382192	9070.20386092513	7810.1949377344	11356.0804911194	7143.13728244351	11904.9801979142	BomS3
FBgn0053516	1967.12226764449	-0.330103739440506	0.183145803154915	-1.80240952156182	0.0714809982468842	0.422309534054975	2653.17426960806	1850.38584410948	2070.35334357144	1681.36655237268	1637.52335519561	1909.9302410097	dpr3
FBgn0053544	29.9749066618248	2.69042162987835	1.49262352709099	1.802478375188	0.0714701739919218	0.422309534054975	0	18.072135211053	6.01555450916642	85.4395801393897	69.378528687916	0.943641423423764	Vkor
[truncated: 8,628 more rows]
